# Supplementary material for: CIC reduces xCT/SLC7A11 expression and glutamate release in glioma
Source: Acta Neuropathol Commun. 2023 Jan 16;11:13. doi: 10.1186/s40478-023-01507-y (PMC9843885; doi:10.1186/s40478-023-01507-y)
Supplement: Supplementary file 2 — Additional file 2: Table S1. List of aRT-PCR primers used in this study. [file 40478_2023_1507_MOESM2_ESM.xlsx]

## Sheet: qRT-PCR
Supplementary Table S1 - List of aRT-PCR primers used in this study
Gene name	Forward	Reverse
ETV1	ACTGCTGAAGACAGACATGGAAC	CATGTAGGCCATGCTCTCATCAA
ETV4	AGGCGGAGGTTGAAGAAAGG	GGGCAGAAGAAAGGCAAAGG
ETV5	AGGGAAATCTCGATCTGAGGAATG	GCTAACCAAGCCTCTTGAAGTTGA
SPRY4	CAACGGCTCTTAGACCACATGG	GATGCACACTCCTTGCATTTACAC
DUSP6	CCAGTGGAGATCTTGCCCTTC	TGTACTTGATGCCGAATTCCTCC
SLC7A11	ATGCAGTGGCAGTGACCTTT	GGCAACAAAGATCGGAACTG
GAPDH	TGGGGAAGGTGAAGGTCGG	CTGGAAGATGGTGATGGGA
