# Supplementary material for: CIC reduces xCT/SLC7A11 expression and glutamate release in glioma
Source: Acta Neuropathol Commun. 2023 Jan 16;11:13. doi: 10.1186/s40478-023-01507-y (PMC9843885; doi:10.1186/s40478-023-01507-y)
Supplement: Supplementary file 3 — Additional file 3: Table S2. CIC binding partners identified by mass-spectrometry [file 40478_2023_1507_MOESM3_ESM.xlsx]

## Sheet: TS603 CIC vs Ctrl
Supplementary Table S2 - CIC binding partners identified by mass-spectrometry
Gene names	Protein names	Student's T-test difference (CIC-Ctrl)	Coverage (%)	Mol. weight [kDa]	Known binding partners
CIC	Protein capicua homolog	7.65686	15.1	163.68	-
YWHAZ;SFN;YWHAE;YWHAB;YWHAH;YWHAG	14-3-3 protein zeta/delta;14-3-3 protein sigma;14-3-3 protein epsilon;14-3-3 protein beta/alpha;14-3-3 protein beta/alpha, N-terminally processed;14-3-3 protein eta;14-3-3 protein gamma;14-3-3 protein gamma, N-terminally processed	2.69432	12.2	28.036	Yes
COL14A1	Collagen alpha-1(XIV) chain	2.64963	7.1	59.163	-
NME4	Nucleoside diphosphate kinase;Nucleoside diphosphate kinase, mitochondrial	1.37452	27.2	18.601	-
KPRP	Keratinocyte proline-rich protein	1.18091	7.8	64.135	-
FN1	Fibronectin;Anastellin;Ugl-Y1;Ugl-Y2;Ugl-Y3	0.964458	7.2	120.77	-
ANXA2;ANXA2P2	Annexin A2;Annexin;Putative annexin A2-like protein	0.919776	54	38.604	-
HSPA9	Stress-70 protein, mitochondrial	0.907853	3.4	73.68	Yes
KRT1	Keratin, type II cytoskeletal 1	0.682941	73.6	66.038	-
CES1	Liver carboxylesterase 1	0.534114	10.2	62.392	-
PPM1B	Protein phosphatase 1B	0.443085	21.3	52.642	-
HSPA8	Heat shock cognate 71 kDa protein	0.365999	26	53.517	Yes
ATP5B	ATP synthase subunit beta, mitochondrial;ATP synthase subunit beta	0.301177	13.2	56.559	Yes

## Sheet: TS603 CIC vs CIC (S173A)
Supplementary Table S2 - CIC binding partners identified by mass-spectrometry
Gene names	Protein names	Student's T-test difference (CIC-Ctrl)	Coverage (%)	Mol. weight [kDa]	Known binding partners
YWHAZ;SFN;YWHAE;YWHAB;YWHAH;YWHAG	14-3-3 protein zeta/delta;14-3-3 protein sigma;14-3-3 protein epsilon;14-3-3 protein beta/alpha;14-3-3 protein beta/alpha, N-terminally processed;14-3-3 protein eta;14-3-3 protein gamma;14-3-3 protein gamma, N-terminally processed	1.92341	12.2	28.036	Yes
KPRP	Keratinocyte proline-rich protein	1.91994	7.8	64.135	-
CAV1	Caveolin-1	1.32464	14	20.471	-
SNRPA	U1 small nuclear ribonucleoprotein A	1.16866	28.2	15.945	Yes
KRT1	Keratin, type II cytoskeletal 1	0.901096	73.6	66.038	-
DSG1	Desmoglein-1	0.827929	12.9	113.75	-
NME4	Nucleoside diphosphate kinase;Nucleoside diphosphate kinase, mitochondrial	0.809341	27.2	18.601	-
COL14A1	Collagen alpha-1(XIV) chain	0.694832	7.1	59.163	-
PRDX1;PRDX4;PRDX2	Peroxiredoxin-1;Peroxiredoxin-2;Peroxiredoxin-4	0.676934	23.7	10.676	-
HSPB1	Heat shock protein beta-1	0.457912	41	22.782	-
HSPA9	Stress-70 protein, mitochondrial	0.43806	3.4	73.68	Yes
CES1	Liver carboxylesterase 1	0.332893	10.2	62.392	-
ARG1	Arginase-1	0.287812	11.4	25.356	-
ATP5A1	ATP synthase subunit alpha, mitochondrial	0.181098	7.4	54.493	Yes
ATP5B	ATP synthase subunit beta, mitochondrial;ATP synthase subunit beta	-0.0622253	13.2	56.559	Yes
JUP	Junction plakoglobin	-0.0724716	8.7	81.744	-
HSPA8	Heat shock cognate 71 kDa protein	-0.0782878	26	53.517	Yes
