# Supplementary material for: CIC reduces xCT/SLC7A11 expression and glutamate release in glioma
Source: Acta Neuropathol Commun. 2023 Jan 16;11:13. doi: 10.1186/s40478-023-01507-y (PMC9843885; doi:10.1186/s40478-023-01507-y)
Supplement: Supplementary file 4 — Additional file 4: Table S3. Differentially regulated genes with q < 0.05 in CIC-deficient hNPCs. [file 40478_2023_1507_MOESM4_ESM.xlsx]

## Sheet: CIC-deficient hNPCs
Supplementary Table S3 - Differentially regulated genes with q<0.05 in CIC-deficient hNPCs
ENSEMBL	ENTREZID	SYMBOL	GENENAME	Base mean	log2(FC)	StdErr	Wald-Stats	P-value	P-adj
ENSG00000175832	2118	ETV4	ETS variant 4	2354.08	4.04548	0.100802	40.133	0	0
ENSG00000006468	2115	ETV1	ETS variant 1	8825.18	2.29909	0.0705793	32.5745	9.41144e-233	6.75459e-229
ENSG00000174721	143282	FGFBP3	fibroblast growth factor binding protein 3	8306.51	1.96804	0.0692622	28.4144	1.34352e-177	6.42829e-174
ENSG00000211445	2878	GPX3	glutathione peroxidase 3	16290.8	1.75304	0.0694595	25.2383	1.52135e-140	5.45937e-137
ENSG00000163873	2899	GRIK3	glutamate ionotropic receptor kainate type subunit 3	4034.72	2.1417	0.0934309	22.9228	2.7498e-116	7.89414e-113
ENSG00000187068	285382	C3orf70	chromosome 3 open reading frame 70	1780.7	2.01293	0.0924663	21.7693	4.53287e-105	1.08441e-101
ENSG00000166741	4837	NNMT	nicotinamide N-methyltransferase	6468.66	-1.72688	0.0801257	-21.5522	5.04999e-103	1.03554e-99
ENSG00000132692	63827	BCAN	brevican	52825.2	1.30601	0.0611077	21.3724	2.41645e-101	4.33572e-98
ENSG00000090932	10683	DLL3	delta like canonical Notch ligand 3	3637.83	1.9464	0.0943409	20.6316	1.42836e-94	2.27807e-91
ENSG00000145147	9353	SLIT2	slit guidance ligand 2	836.146	2.4932	0.127064	19.6217	1.01017e-85	1.45e-82
ENSG00000187955	7373	COL14A1	collagen type XIV alpha 1 chain	10865.1	-1.76279	0.0929399	-18.967	3.19582e-80	4.17025e-77
ENSG00000152583	8404	SPARCL1	SPARC like 1	59445.8	-1.15854	0.0614664	-18.8484	3.02777e-79	3.62172e-76
ENSG00000162745	25903	OLFML2B	olfactomedin like 2B	1816.21	-1.94041	0.104638	-18.544	9.11748e-77	1.00671e-73
ENSG00000162545	55450	CAMK2N1	calcium/calmodulin dependent protein kinase II inhibitor 1	488.032	2.83247	0.15452	18.3308	4.7008e-75	4.81966e-72
ENSG00000101198	128414	NKAIN4	sodium/potassium transporting ATPase interacting 4	1819.77	1.83148	0.101344	18.072	5.29826e-73	5.07008e-70
ENSG00000244405	2119	ETV5	ETS variant 5	6765.4	1.34599	0.0753647	17.8597	2.43093e-71	2.18085e-68
ENSG00000188906	120892	LRRK2	leucine rich repeat kinase 2	367.377	2.89481	0.167161	17.3175	3.46911e-67	2.92915e-64
ENSG00000152137	26353	HSPB8	heat shock protein family B (small) member 8	29666.4	1.21054	0.0699566	17.3042	4.37398e-67	3.488e-64
ENSG00000135744	183	AGT	angiotensinogen	13788.1	1.20628	0.0700153	17.2288	1.61395e-66	1.2193e-63
ENSG00000121653	9479	MAPK8IP1	mitogen-activated protein kinase 8 interacting protein 1	15299.1	1.03721	0.0633315	16.3775	2.77064e-60	1.98849e-57
ENSG00000152154	130733	TMEM178A	transmembrane protein 178A	1221.67	-1.84882	0.113691	-16.2617	1.84571e-59	1.26159e-56
ENSG00000120162	79817	MOB3B	MOB kinase activator 3B	2886.51	1.48976	0.0920094	16.1914	5.79967e-59	3.78402e-56
ENSG00000108602	218	ALDH3A1	aldehyde dehydrogenase 3 family member A1	1341.47	-1.72262	0.106543	-16.1684	8.42543e-59	5.2582e-56
ENSG00000130203	348	APOE	apolipoprotein E	48993.8	1.11423	0.0692978	16.0789	3.58628e-58	2.1449e-55
ENSG00000132164	6538	SLC6A11	solute carrier family 6 member 11	37142.9	1.09102	0.068146	16.01	1.08758e-57	6.24446e-55
ENSG00000106624	165	AEBP1	AE binding protein 1	12345.9	-1.38495	0.0869486	-15.9284	4.0261e-57	2.22272e-54
ENSG00000129244	482	ATP1B2	ATPase Na+/K+ transporting subunit beta 2	44229.8	1.09104	0.0688832	15.839	1.67408e-56	8.89988e-54
ENSG00000203685	375057	STUM	stum, mechanosensory transduction mediator homolog	803.808	2.23558	0.141397	15.8106	2.62794e-56	1.34719e-53
ENSG00000154928	2047	EPHB1	EPH receptor B1	7205.29	1.33257	0.0850999	15.6589	2.88889e-55	1.4299e-52
ENSG00000180638	146802	SLC47A2	solute carrier family 47 member 2	1708.76	-1.39571	0.0903438	-15.4489	7.67767e-54	3.67351e-51
ENSG00000135363	4005	LMO2	LIM domain only 2	1343.12	1.81443	0.119024	15.2442	1.79855e-52	8.32786e-50
ENSG00000007350	8277	TKTL1	transketolase like 1	274.572	2.85576	0.188589	15.1428	8.45204e-52	3.79127e-49
ENSG00000125730	718	C3	complement C3	538.328	-2.28522	0.153807	-14.8577	6.19945e-50	2.69657e-47
ENSG00000003436	7035	TFPI	tissue factor pathway inhibitor	937.072	1.6542	0.111881	14.7854	1.82047e-49	7.68559e-47
ENSG00000171476	84525	HOPX	HOP homeobox	573.79	2.06691	0.141928	14.5631	4.81876e-48	1.97624e-45
ENSG00000166348	159195	USP54	ubiquitin specific peptidase 54	5578.95	1.18608	0.0825162	14.3739	7.54919e-47	3.01003e-44
ENSG00000038427	1462	VCAN	versican	8038.3	1.04682	0.0729032	14.3591	9.34565e-47	3.62561e-44
ENSG00000185052	57419	SLC24A3	solute carrier family 24 member 3	547.838	2.01512	0.142808	14.1108	3.26073e-45	1.2317e-42
ENSG00000122547	80820	EEPD1	endonuclease/exonuclease/phosphatase family domain containing 1	1392.07	1.36393	0.0969133	14.0737	5.50955e-45	2.0278e-42
ENSG00000204128	257407	C2orf72	chromosome 2 open reading frame 72	4447.7	1.26416	0.0910898	13.8782	8.58829e-44	3.08191e-41
ENSG00000165659	NA	NA	NA	1464.57	1.49674	0.108292	13.8213	1.89579e-43	6.63711e-41
ENSG00000121039	157506	RDH10	retinol dehydrogenase 10	2484.6	1.12853	0.0817239	13.8091	2.24585e-43	7.67546e-41
ENSG00000198435	441478	NRARP	NOTCH regulated ankyrin repeat protein	1410.04	1.31708	0.0958581	13.7399	5.8564e-43	1.95495e-40
ENSG00000118298	23632	CA14	carbonic anhydrase 14	1786.17	1.25622	0.0917468	13.6923	1.12945e-42	3.68457e-40
ENSG00000148600	92211	CDHR1	cadherin related family member 1	2559.86	1.13476	0.0844388	13.4388	3.58022e-41	1.14201e-38
ENSG00000145536	170690	ADAMTS16	ADAM metallopeptidase with thrombospondin type 1 motif 16	3928.02	-1.0996	0.08231	-13.3592	1.04679e-40	3.26645e-38
ENSG00000117724	1063	CENPF	centromere protein F	2924.64	-1.2515	0.0941088	-13.2984	2.3647e-40	7.22188e-38
ENSG00000125931	4435	CITED1	Cbp/p300 interacting transactivator with Glu/Asp rich carboxy-terminal domain 1	873.957	1.49154	0.11245	13.264	3.74466e-40	1.11981e-37
ENSG00000140557	8128	ST8SIA2	ST8 alpha-N-acetyl-neuraminide alpha-2,8-sialyltransferase 2	1439.19	1.33499	0.100679	13.26	3.95101e-40	1.1574e-37
ENSG00000130287	1463	NCAN	neurocan	157618	2.28236	0.172438	13.2359	5.44589e-40	1.5634e-37
ENSG00000185585	169611	OLFML2A	olfactomedin like 2A	7072.83	-1.24179	0.0942855	-13.1705	1.29739e-39	3.65152e-37
ENSG00000102390	51260	PBDC1	polysaccharide biosynthesis domain containing 1	247.273	-2.4638	0.188985	-13.037	7.53804e-39	2.08079e-36
ENSG00000182968	6656	SOX1	SRY-box 1	1166.03	1.39122	0.106962	13.0066	1.12234e-38	3.03964e-36
ENSG00000142173	1292	COL6A2	collagen type VI alpha 2 chain	59465.9	-0.969514	0.0764101	-12.6883	6.86682e-37	1.79261e-34
ENSG00000196376	222553	SLC35F1	solute carrier family 35 member F1	4976.04	0.926183	0.0729952	12.6883	6.8687e-37	1.79261e-34
ENSG00000205336	9289	ADGRG1	adhesion G protein-coupled receptor G1	71765	0.74897	0.0591323	12.666	9.12621e-37	2.33924e-34
ENSG00000156804	114907	FBXO32	F-box protein 32	1680.65	-1.19059	0.0943563	-12.618	1.68042e-36	4.23171e-34
ENSG00000127418	53834	FGFRL1	fibroblast growth factor receptor like 1	2845.69	-1.22778	0.0974049	-12.6049	1.98382e-36	4.9096e-34
ENSG00000104368	5327	PLAT	plasminogen activator, tissue type	6096.86	-0.904459	0.0718822	-12.5825	2.63495e-36	6.41051e-34
ENSG00000231632	NA	NA	NA	221.513	2.46518	0.196149	12.5679	3.16963e-36	7.58282e-34
ENSG00000131981	3958	LGALS3	galectin 3	15549.1	0.80206	0.0639031	12.5512	3.91609e-36	9.21502e-34
ENSG00000157227	4323	MMP14	matrix metallopeptidase 14	12176.6	-0.888818	0.0708493	-12.5452	4.22399e-36	9.77922e-34
ENSG00000131747	7153	TOP2A	DNA topoisomerase II alpha	5117.8	-0.891736	0.0711502	-12.5331	4.91755e-36	1.12042e-33
ENSG00000159674	10417	SPON2	spondin 2	946.626	-1.5888	0.127234	-12.4872	8.76588e-36	1.96602e-33
ENSG00000162706	57863	CADM3	cell adhesion molecule 3	690.992	-1.59326	0.128067	-12.4409	1.56795e-35	3.46252e-33
ENSG00000141540	94015	TTYH2	tweety family member 2	3807.16	1.04971	0.0851409	12.3291	6.31594e-35	1.37362e-32
ENSG00000137804	51203	NUSAP1	nucleolar and spindle associated protein 1	2125.45	-1.0319	0.085147	-12.1191	8.37047e-34	1.79328e-31
ENSG00000183098	10082	GPC6	glypican 6	2275.98	1.15478	0.0955657	12.0836	1.28922e-33	2.72138e-31
ENSG00000170439	196410	METTL7B	methyltransferase like 7B	2800.69	-1.08256	0.0900256	-12.025	2.62597e-33	5.46278e-31
ENSG00000135144	1840	DTX1	deltex E3 ubiquitin ligase 1	4329.91	0.986388	0.0820984	12.0147	2.97426e-33	6.09892e-31
ENSG00000196517	6536	SLC6A9	solute carrier family 6 member 9	10150.1	0.79406	0.0662976	11.9772	4.67866e-33	9.45881e-31
ENSG00000182636	4692	NDN	necdin, MAGE family member	758.075	-1.4642	0.122711	-11.9321	8.05054e-33	1.60496e-30
ENSG00000130635	1289	COL5A1	collagen type V alpha 1 chain	13475.5	-1.04207	0.0873557	-11.9291	8.34809e-33	1.64149e-30
ENSG00000143333	6004	RGS16	regulator of G protein signaling 16	1952.07	1.03257	0.0875159	11.7986	3.96858e-32	7.69797e-30
ENSG00000049540	2006	ELN	elastin	22863.9	-1.01048	0.0856697	-11.795	4.14096e-32	7.92524e-30
ENSG00000185022	23764	MAFF	MAF bZIP transcription factor F	354.721	1.87165	0.158799	11.7863	4.59095e-32	8.67086e-30
ENSG00000091490	23231	SEL1L3	SEL1L family member 3	3047.34	-0.976414	0.082878	-11.7813	4.87099e-32	9.08029e-30
ENSG00000025039	58528	RRAGD	Ras related GTP binding D	1413.16	1.14143	0.0974674	11.7109	1.12127e-31	2.06342e-29
ENSG00000099194	6319	SCD	stearoyl-CoA desaturase	59088.5	0.919394	0.0786748	11.686	1.50276e-31	2.69632e-29
ENSG00000177511	51046	ST8SIA3	ST8 alpha-N-acetyl-neuraminide alpha-2,8-sialyltransferase 3	2557.08	0.984477	0.0842427	11.6862	1.49962e-31	2.69632e-29
ENSG00000105409	478	ATP1A3	ATPase Na+/K+ transporting subunit alpha 3	819.442	1.45928	0.126425	11.5426	8.04328e-31	1.42535e-28
ENSG00000082684	54437	SEMA5B	semaphorin 5B	6356.9	0.812311	0.0705742	11.51	1.17433e-30	2.05566e-28
ENSG00000130477	23025	UNC13A	unc-13 homolog A	853.029	1.57086	0.136724	11.4892	1.49475e-30	2.58502e-28
ENSG00000142156	1291	COL6A1	collagen type VI alpha 1 chain	157620	-0.776891	0.067906	-11.4407	2.61835e-30	4.47426e-28
ENSG00000165795	57447	NDRG2	NDRG family member 2	9406.31	0.774368	0.0680104	11.386	4.90891e-30	8.2897e-28
ENSG00000211829	NA	NA	NA	309.566	-1.98112	0.175412	-11.2941	1.40306e-29	2.34181e-27
ENSG00000065361	2065	ERBB3	erb-b2 receptor tyrosine kinase 3	711.483	1.41828	0.126474	11.214	3.48143e-29	5.74396e-27
ENSG00000109956	27087	B3GAT1	beta-1,3-glucuronyltransferase 1	6299.91	0.925948	0.0827649	11.1877	4.68508e-29	7.64201e-27
ENSG00000167306	4645	MYO5B	myosin VB	4633.94	0.822757	0.0736329	11.1738	5.47991e-29	8.83804e-27
ENSG00000146352	134829	CLVS2	clavesin 2	276.453	1.91905	0.172223	11.1428	7.76006e-29	1.23764e-26
ENSG00000184588	5142	PDE4B	phosphodiesterase 4B	3619.92	0.949891	0.0854278	11.1192	1.01148e-28	1.59547e-26
ENSG00000184226	5101	PCDH9	protocadherin 9	2235.66	1.15417	0.103865	11.1122	1.09482e-28	1.70815e-26
ENSG00000172348	10231	RCAN2	regulator of calcineurin 2	754.366	-1.44783	0.130508	-11.0938	1.345e-28	2.07592e-26
ENSG00000135046	301	ANXA1	annexin A1	9748.13	-0.783803	0.0710903	-11.0255	2.88058e-28	4.39871e-26
ENSG00000099260	54873	PALMD	palmdelphin	628.002	-1.49904	0.136015	-11.0211	3.02228e-28	4.5665e-26
ENSG00000112984	10112	KIF20A	kinesin family member 20A	1499.76	-1.03676	0.0941171	-11.0156	3.21323e-28	4.80445e-26
ENSG00000039068	999	CDH1	cadherin 1	427.744	-1.59824	0.145278	-11.0013	3.76812e-28	5.57603e-26
ENSG00000140323	85455	DISP2	dispatched RND transporter family member 2	1059.09	1.35593	0.123587	10.9714	5.24366e-28	7.68036e-26
ENSG00000078018	4133	MAP2	microtubule associated protein 2	20329.9	0.781142	0.071321	10.9525	6.46506e-28	9.37369e-26
ENSG00000155816	56776	FMN2	formin 2	3577.72	0.930111	0.0850126	10.9409	7.34965e-28	1.05497e-25
ENSG00000115902	6509	SLC1A4	solute carrier family 1 member 4	7495.06	0.742629	0.067997	10.9215	9.09819e-28	1.29302e-25
ENSG00000155897	114	ADCY8	adenylate cyclase 8	3363.8	0.951221	0.0873129	10.8944	1.22584e-27	1.72507e-25
ENSG00000135069	29968	PSAT1	phosphoserine aminotransferase 1	17196.2	0.695707	0.0640478	10.8623	1.7427e-27	2.42861e-25
ENSG00000164929	79870	BAALC	BAALC, MAP3K1 and KLF4 binding	3699.55	1.88632	0.174266	10.8244	2.63873e-27	3.64196e-25
ENSG00000141150	NA	NA	NA	1751.75	0.999163	0.0923818	10.8156	2.90438e-27	3.97043e-25
ENSG00000116962	4811	NID1	nidogen 1	8469.98	-0.857668	0.0793224	-10.8124	3.00613e-27	4.07075e-25
ENSG00000132329	10267	RAMP1	receptor activity modifying protein 1	3951.83	-0.7979	0.0739722	-10.7865	3.98735e-27	5.34901e-25
ENSG00000185920	5727	PTCH1	patched 1	1727.11	1.18779	0.110649	10.7348	6.98791e-27	9.28745e-25
ENSG00000142871	3491	CYR61	cysteine rich angiogenic inducer 61	12132.5	-0.725263	0.0676137	-10.7266	7.63827e-27	1.00587e-24
ENSG00000102383	158866	ZDHHC15	zinc finger DHHC-type containing 15	155.369	-2.2071	0.207541	-10.6345	2.05827e-26	2.68585e-24
ENSG00000177469	284119	CAVIN1	caveolae associated protein 1	11473.1	-0.817983	0.0771658	-10.6003	2.96946e-26	3.83997e-24
ENSG00000111728	6489	ST8SIA1	ST8 alpha-N-acetyl-neuraminide alpha-2,8-sialyltransferase 1	3560.33	0.806256	0.0760887	10.5963	3.10119e-26	3.9745e-24
ENSG00000173705	26032	SUSD5	sushi domain containing 5	844.564	1.205	0.114206	10.5511	5.01936e-26	6.37591e-24
ENSG00000148848	8038	ADAM12	ADAM metallopeptidase domain 12	7095.97	-0.702732	0.0666243	-10.5477	5.20606e-26	6.55507e-24
ENSG00000107731	219699	UNC5B	unc-5 netrin receptor B	2336.63	1.10981	0.105265	10.543	5.47184e-26	6.82981e-24
ENSG00000182326	716	C1S	complement C1s	763.803	-1.24121	0.117786	-10.5378	5.78269e-26	7.15559e-24
ENSG00000136830	64855	FAM129B	family with sequence similarity 129 member B	2426.46	-0.883134	0.0838795	-10.5286	6.37778e-26	7.8245e-24
ENSG00000079432	23152	CIC	capicua transcriptional repressor	5468.51	-0.776347	0.0739097	-10.504	8.28084e-26	1.00731e-23
ENSG00000108846	8714	ABCC3	ATP binding cassette subfamily C member 3	2372.52	-0.993008	0.0946195	-10.4947	9.13275e-26	1.10126e-23
ENSG00000131711	4131	MAP1B	microtubule associated protein 1B	56293.3	0.88299	0.0841425	10.494	9.20659e-26	1.10126e-23
ENSG00000204099	129807	NEU4	neuraminidase 4	315.945	1.71307	0.163876	10.4534	1.41291e-25	1.67611e-23
ENSG00000146938	57502	NLGN4X	neuroligin 4, X-linked	6264.92	0.718804	0.0691968	10.3878	2.81725e-25	3.31466e-23
ENSG00000188916	642938	FAM196A	family with sequence similarity 196 member A	874.107	-1.20506	0.116017	-10.387	2.84281e-25	3.31754e-23
ENSG00000088325	22974	TPX2	TPX2, microtubule nucleation factor	3017.24	-0.826829	0.0796647	-10.3789	3.09436e-25	3.58197e-23
ENSG00000130055	54857	GDPD2	glycerophosphodiester phosphodiesterase domain containing 2	5438.22	0.747355	0.0720706	10.3698	3.40322e-25	3.90798e-23
ENSG00000165966	29951	PDZRN4	PDZ domain containing ring finger 4	321.101	1.6672	0.161286	10.3369	4.7988e-25	5.46683e-23
ENSG00000007237	8522	GAS7	growth arrest specific 7	22045	0.722186	0.0701007	10.3021	6.8925e-25	7.79016e-23
ENSG00000157064	23057	NMNAT2	nicotinamide nucleotide adenylyltransferase 2	511.599	1.51032	0.146616	10.3012	6.96042e-25	7.80546e-23
ENSG00000172346	27254	CSDC2	cold shock domain containing C2	328.838	1.64502	0.159728	10.2988	7.13093e-25	7.93468e-23
ENSG00000168542	1281	COL3A1	collagen type III alpha 1 chain	375.491	-1.60266	0.155667	-10.2954	7.38741e-25	8.15684e-23
ENSG00000189058	347	APOD	apolipoprotein D	324.94	-1.75024	0.170693	-10.2537	1.13905e-24	1.24809e-22
ENSG00000118432	1268	CNR1	cannabinoid receptor 1	3345.35	2.06221	0.20116	10.2516	1.16406e-24	1.26582e-22
ENSG00000105974	857	CAV1	caveolin 1	5537.12	-0.863096	0.0842102	-10.2493	1.19211e-24	1.27698e-22
ENSG00000101224	994	CDC25B	cell division cycle 25B	18079.4	0.626992	0.0611721	10.2496	1.18791e-24	1.27698e-22
ENSG00000120738	1958	EGR1	early growth response 1	5476.21	-0.829278	0.0809901	-10.2393	1.32253e-24	1.40619e-22
ENSG00000179604	23580	CDC42EP4	CDC42 effector protein 4	10266.1	0.796559	0.0780246	10.2091	1.8058e-24	1.90591e-22
ENSG00000187678	81848	SPRY4	sprouty RTK signaling antagonist 4	748.758	1.29865	0.127593	10.1781	2.48363e-24	2.60219e-22
ENSG00000115468	80303	EFHD1	EF-hand domain family member D1	1416.01	-1.10774	0.108901	-10.1721	2.64233e-24	2.74841e-22
ENSG00000117289	NA	NA	NA	4806.11	0.723476	0.0712066	10.1602	2.98339e-24	3.08083e-22
ENSG00000136861	55755	CDK5RAP2	CDK5 regulatory subunit associated protein 2	4467.64	-0.764099	0.0757759	-10.0837	6.5244e-24	6.68938e-22
ENSG00000120875	1846	DUSP4	dual specificity phosphatase 4	990.196	1.09652	0.109074	10.053	8.91164e-24	9.07218e-22
ENSG00000140526	11057	ABHD2	abhydrolase domain containing 2	10699	0.873278	0.0869627	10.042	9.96481e-24	1.00729e-21
ENSG00000115266	10297	APC2	APC2, WNT signaling pathway regulator	11338.7	0.798284	0.0797834	10.0056	1.43957e-23	1.44501e-21
ENSG00000198682	9060	PAPSS2	3'-phosphoadenosine 5'-phosphosulfate synthase 2	689.976	1.20851	0.121252	9.96696	2.12634e-23	2.11954e-21
ENSG00000064666	1265	CNN2	calponin 2	7700.12	-0.791537	0.0794511	-9.96256	2.22267e-23	2.20029e-21
ENSG00000129596	1036	CDO1	cysteine dioxygenase type 1	4029.01	0.745215	0.0750707	9.92684	3.18192e-23	3.12831e-21
ENSG00000185009	26985	AP3M1	adaptor related protein complex 3 mu 1 subunit	4337.62	0.776666	0.0785342	9.88954	4.62167e-23	4.51288e-21
ENSG00000131941	85415	RHPN2	rhophilin Rho GTPase binding protein 2	1135.75	1.11918	0.113707	9.84268	7.37168e-23	7.14953e-21
ENSG00000171540	23440	OTP	orthopedia homeobox	386.861	1.47518	0.149934	9.83886	7.65698e-23	7.37639e-21
ENSG00000104267	760	CA2	carbonic anhydrase 2	4873.18	0.767049	0.0780535	9.82722	8.59586e-23	8.22566e-21
ENSG00000175183	1466	CSRP2	cysteine and glycine rich protein 2	2871.36	-0.806567	0.0821253	-9.82117	9.12778e-23	8.67683e-21
ENSG00000105559	57664	PLEKHA4	pleckstrin homology domain containing A4	3695.74	-0.765228	0.077949	-9.81704	9.50956e-23	8.98028e-21
ENSG00000231389	3113	HLA-DPA1	major histocompatibility complex, class II, DP alpha 1	6689.86	0.743865	0.076168	9.76611	1.5738e-22	1.47649e-20
ENSG00000183386	2275	FHL3	four and a half LIM domains 3	2087.97	-0.945125	0.0970374	-9.7398	2.03947e-22	1.90095e-20
ENSG00000174672	9024	BRSK2	BR serine/threonine kinase 2	580.087	1.25713	0.129332	9.72013	2.47455e-22	2.2916e-20
ENSG00000101463	79953	SYNDIG1	synapse differentiation inducing 1	1983.69	-0.893007	0.0919558	-9.71126	2.6997e-22	2.48407e-20
ENSG00000141068	8844	KSR1	kinase suppressor of ras 1	1744.01	1.09476	0.112764	9.70835	2.77794e-22	2.53978e-20
ENSG00000142227	2014	EMP3	epithelial membrane protein 3	3568.88	-0.774391	0.0798091	-9.70304	2.92638e-22	2.65856e-20
ENSG00000151208	9231	DLG5	discs large MAGUK scaffold protein 5	9338.37	0.762789	0.0787434	9.68702	3.42361e-22	3.09072e-20
ENSG00000112902	9037	SEMA5A	semaphorin 5A	1845.28	-0.916082	0.0947117	-9.67232	3.95319e-22	3.5465e-20
ENSG00000182871	80781	COL18A1	collagen type XVIII alpha 1 chain	5721.95	-0.910666	0.0941775	-9.66968	4.05655e-22	3.61663e-20
ENSG00000179431	24147	FJX1	four jointed box 1	4687.5	-0.694283	0.0720234	-9.63969	5.43522e-22	4.81587e-20
ENSG00000156453	5097	PCDH1	protocadherin 1	223.619	1.79081	0.185996	9.62818	6.07943e-22	5.35362e-20
ENSG00000138823	4547	MTTP	microsomal triglyceride transfer protein	3557.99	0.850124	0.088377	9.61929	6.62879e-22	5.80181e-20
ENSG00000148604	5995	RGR	retinal G protein coupled receptor	1233.5	0.967096	0.100729	9.601	7.91736e-22	6.88762e-20
ENSG00000196526	60312	AFAP1	actin filament associated protein 1	5405.38	-0.694699	0.0725201	-9.5794	9.76069e-22	8.44006e-20
ENSG00000120049	30819	KCNIP2	potassium voltage-gated channel interacting protein 2	547.249	1.31779	0.137775	9.56478	1.1244e-21	9.66446e-20
ENSG00000156140	9508	ADAMTS3	ADAM metallopeptidase with thrombospondin type 1 motif 3	426.948	1.44776	0.151655	9.54643	1.34245e-21	1.14699e-19
ENSG00000244731	720	C4A	complement C4A (Rodgers blood group)	941.263	1.03991	0.109015	9.53913	1.44037e-21	1.22337e-19
ENSG00000082781	3693	ITGB5	integrin subunit beta 5	12883.5	-0.600775	0.0630383	-9.53032	1.56804e-21	1.32398e-19
ENSG00000145920	10814	CPLX2	complexin 2	340.255	-1.59115	0.167287	-9.51149	1.87952e-21	1.5777e-19
ENSG00000114654	79825	EFCC1	EF-hand and coiled-coil domain containing 1	309.437	1.60878	0.169848	9.47186	2.74917e-21	2.29427e-19
ENSG00000110446	51296	SLC15A3	solute carrier family 15 member 3	1513.43	-0.990188	0.104813	-9.44715	3.48175e-21	2.88885e-19
ENSG00000182195	23641	LDOC1	LDOC1, regulator of NFKB signaling	731.441	-1.27977	0.135574	-9.43961	3.74161e-21	3.08661e-19
ENSG00000158467	23382	AHCYL2	adenosylhomocysteinase like 2	2821.93	0.800599	0.0849546	9.42385	4.3485e-21	3.56676e-19
ENSG00000109099	5376	PMP22	peripheral myelin protein 22	10746.1	-0.614506	0.0654473	-9.38932	6.03885e-21	4.9251e-19
ENSG00000164976	57462	MYORG	myogenesis regulating glycosidase (putative)	6130.35	0.646257	0.0688482	9.3867	6.19112e-21	5.02075e-19
ENSG00000129654	2302	FOXJ1	forkhead box J1	2005.6	-0.822934	0.0877943	-9.37343	7.02156e-21	5.66222e-19
ENSG00000197177	84435	ADGRA1	adhesion G protein-coupled receptor A1	1204.64	0.94276	0.100734	9.35886	8.05991e-21	6.46324e-19
ENSG00000002549	51056	LAP3	leucine aminopeptidase 3	17669	0.598792	0.0640857	9.34361	9.3104e-21	7.42453e-19
ENSG00000107282	320	APBA1	amyloid beta precursor protein binding family A member 1	707.071	1.11522	0.119466	9.335	1.00996e-20	8.00937e-19
ENSG00000117122	4237	MFAP2	microfibril associated protein 2	448.353	-1.48465	0.159152	-9.32846	1.07419e-20	8.47192e-19
ENSG00000177108	283576	ZDHHC22	zinc finger DHHC-type containing 22	847.662	1.04413	0.112126	9.31214	1.2528e-20	9.82663e-19
ENSG00000135919	5270	SERPINE2	serpin family E member 2	2894.29	0.756428	0.0813568	9.29767	1.43562e-20	1.11994e-18
ENSG00000160932	4061	LY6E	lymphocyte antigen 6 family member E	1523.42	-0.8888	0.0956453	-9.29267	1.50469e-20	1.16748e-18
ENSG00000166068	161742	SPRED1	sprouty related EVH1 domain containing 1	4576.73	0.831537	0.0895405	9.28671	1.5913e-20	1.22804e-18
ENSG00000148672	2746	GLUD1	glutamate dehydrogenase 1	12180.6	0.588259	0.0634348	9.27345	1.80222e-20	1.38337e-18
ENSG00000235823	90271	OLMALINC	oligodendrocyte maturation-associated long intergenic non-coding RNA	777.457	1.07618	0.116127	9.26728	1.90955e-20	1.45797e-18
ENSG00000159023	2035	EPB41	erythrocyte membrane protein band 4.1	972.322	1.0229	0.110416	9.26405	1.96818e-20	1.49478e-18
ENSG00000139364	114795	TMEM132B	transmembrane protein 132B	2998.73	1.84458	0.199358	9.25257	2.19157e-20	1.65567e-18
ENSG00000169855	6091	ROBO1	roundabout guidance receptor 1	14532	0.628875	0.0680913	9.23576	2.5645e-20	1.92727e-18
ENSG00000006327	51330	TNFRSF12A	TNF receptor superfamily member 12A	2522.33	-0.862362	0.093852	-9.18852	3.98267e-20	2.97746e-18
ENSG00000178445	2731	GLDC	glycine decarboxylase	6178.9	0.704612	0.076769	9.17835	4.37766e-20	3.2558e-18
ENSG00000091136	3912	LAMB1	laminin subunit beta 1	14518.2	-0.647371	0.0706409	-9.16425	4.9894e-20	3.69164e-18
ENSG00000176046	26471	NUPR1	nuclear protein 1, transcriptional regulator	1468.94	-0.89717	0.0979709	-9.15751	5.31065e-20	3.90918e-18
ENSG00000196338	54413	NLGN3	neuroligin 3	13851.3	0.631066	0.0689803	9.14849	5.77354e-20	4.22823e-18
ENSG00000112033	5467	PPARD	peroxisome proliferator activated receptor delta	5421.71	0.651248	0.0713297	9.1301	6.84368e-20	4.9865e-18
ENSG00000144749	26018	LRIG1	leucine rich repeats and immunoglobulin like domains 1	17426.4	0.670486	0.0734757	9.12527	7.15575e-20	5.18756e-18
ENSG00000134853	5156	PDGFRA	platelet derived growth factor receptor alpha	9169.72	0.621972	0.0682283	9.11605	7.79138e-20	5.61998e-18
ENSG00000148826	84504	NKX6-2	NK6 homeobox 2	86.8651	2.18448	0.240015	9.10143	8.91483e-20	6.39817e-18
ENSG00000102024	5358	PLS3	plastin 3	6572.06	-0.632004	0.069635	-9.07596	1.1268e-19	8.04683e-18
ENSG00000164099	8492	PRSS12	protease, serine 12	125.56	1.99034	0.219695	9.05956	1.30976e-19	9.3071e-18
ENSG00000125430	9953	HS3ST3B1	heparan sulfate-glucosamine 3-sulfotransferase 3B1	2256.22	0.783971	0.0867155	9.04072	1.55639e-19	1.10052e-17
ENSG00000112182	60468	BACH2	BTB domain and CNC homolog 2	1148.84	0.911034	0.100936	9.0259	1.78224e-19	1.25403e-17
ENSG00000109861	1075	CTSC	cathepsin C	617.403	-1.16484	0.129496	-8.99515	2.35905e-19	1.65179e-17
ENSG00000013810	10460	TACC3	transforming acidic coiled-coil containing protein 3	1703.56	-0.818213	0.0909735	-8.99398	2.38443e-19	1.66146e-17
ENSG00000164434	2173	FABP7	fatty acid binding protein 7	80626.6	0.573283	0.0637667	8.99032	2.46513e-19	1.7094e-17
ENSG00000125148	4502	MT2A	metallothionein 2A	1393.3	-0.893915	0.0996465	-8.97086	2.94207e-19	2.03031e-17
ENSG00000134824	9415	FADS2	fatty acid desaturase 2	74236.5	0.54769	0.0610717	8.96799	3.0198e-19	2.07398e-17
ENSG00000155660	9601	PDIA4	protein disulfide isomerase family A member 4	14338	-0.56732	0.063406	-8.94742	3.63899e-19	2.48734e-17
ENSG00000159403	715	C1R	complement C1r	693.897	-1.12713	0.126095	-8.9387	3.93767e-19	2.67873e-17
ENSG00000152127	4249	MGAT5	mannosyl (alpha-1,6-)-glycoprotein beta-1,6-N-acetyl-glucosaminyltransferase	2741.58	0.938449	0.105166	8.92347	4.51882e-19	3.05958e-17
ENSG00000145721	167410	LIX1	limb and CNS expressed 1	6796.32	0.655607	0.0734911	8.9209	4.62502e-19	3.11678e-17
ENSG00000008394	4257	MGST1	microsomal glutathione S-transferase 1	4878.31	-0.643077	0.0721783	-8.90955	5.12391e-19	3.43685e-17
ENSG00000110811	10536	P3H3	prolyl 3-hydroxylase 3	913.449	-0.993571	0.111582	-8.90443	5.36629e-19	3.58268e-17
ENSG00000141639	5596	MAPK4	mitogen-activated protein kinase 4	2494.72	0.723033	0.0814065	8.88176	6.58086e-19	4.37322e-17
ENSG00000135048	23670	TMEM2	transmembrane protein 2	11720.3	-0.61995	0.0698064	-8.88099	6.62671e-19	4.3834e-17
ENSG00000182718	302	ANXA2	annexin A2	22975.4	-0.655195	0.074003	-8.85363	8.47182e-19	5.57819e-17
ENSG00000140262	6938	TCF12	transcription factor 12	31318.4	0.548385	0.0620627	8.83599	9.92147e-19	6.50287e-17
ENSG00000164251	2150	F2RL1	F2R like trypsin receptor 1	264.886	1.50785	0.170727	8.83193	1.02887e-18	6.71291e-17
ENSG00000125869	24141	LAMP5	lysosomal associated membrane protein family member 5	6603.16	0.633965	0.0717914	8.83065	1.04067e-18	6.75915e-17
ENSG00000162873	55220	KLHDC8A	kelch domain containing 8A	12632.4	0.569196	0.0646078	8.81001	1.25129e-18	8.09058e-17
ENSG00000173114	54674	LRRN3	leucine rich repeat neuronal 3	8584.92	-0.728729	0.0829729	-8.78274	1.59544e-18	1.02695e-16
ENSG00000126787	9787	DLGAP5	DLG associated protein 5	767.329	-1.02897	0.117222	-8.77795	1.66478e-18	1.06679e-16
ENSG00000144649	729085	FAM198A	family with sequence similarity 198 member A	357.656	1.35275	0.154142	8.77601	1.69384e-18	1.0806e-16
ENSG00000189060	3005	H1F0	H1 histone family member 0	1234.31	-0.865614	0.0986996	-8.77018	1.78373e-18	1.13291e-16
ENSG00000086967	4606	MYBPC2	myosin binding protein C, fast type	125.997	1.92585	0.220567	8.73135	2.51653e-18	1.59129e-16
ENSG00000110900	441631	TSPAN11	tetraspanin 11	22405.6	0.53216	0.0609742	8.72763	2.60059e-18	1.63723e-16
ENSG00000141314	162494	RHBDL3	rhomboid like 3	3237.6	0.744136	0.0856701	8.68607	3.752e-18	2.3518e-16
ENSG00000128641	4430	MYO1B	myosin IB	4118.79	-0.741514	0.085593	-8.66325	4.5851e-18	2.8615e-16
ENSG00000119403	26147	PHF19	PHD finger protein 19	2167.21	-0.725688	0.0837972	-8.66005	4.71557e-18	2.93018e-16
ENSG00000254122	56099	PCDHGB7	protocadherin gamma subfamily B, 7	3329.62	0.708529	0.0821529	8.62451	6.43691e-18	3.98256e-16
ENSG00000197921	388585	HES5	hes family bHLH transcription factor 5	742.248	1.09484	0.127015	8.61973	6.71148e-18	4.13462e-16
ENSG00000188641	1806	DPYD	dihydropyrimidine dehydrogenase	1063.95	-0.970041	0.112695	-8.60764	7.45781e-18	4.57476e-16
ENSG00000144455	285362	SUMF1	sulfatase modifying factor 1	2011.47	-0.733378	0.0854269	-8.58486	9.0947e-18	5.55512e-16
ENSG00000139438	84915	FAM222A	family with sequence similarity 222 member A	1054.08	0.896112	0.104726	8.55672	1.16119e-17	7.0626e-16
ENSG00000184489	11156	PTP4A3	protein tyrosine phosphatase type IVA, member 3	3243.61	0.674709	0.0789253	8.5487	1.24481e-17	7.53923e-16
ENSG00000198901	9055	PRC1	protein regulator of cytokinesis 1	2435.39	-0.700304	0.0820198	-8.53823	1.36288e-17	8.21968e-16
ENSG00000126777	3895	KTN1	kinectin 1	6385.27	-0.616937	0.0723352	-8.52886	1.47797e-17	8.8765e-16
ENSG00000186998	129080	EMID1	EMI domain containing 1	6531.69	-0.625539	0.0733786	-8.52482	1.53053e-17	9.15386e-16
ENSG00000074410	771	CA12	carbonic anhydrase 12	9345.31	0.620362	0.0727943	8.52213	1.56651e-17	9.33019e-16
ENSG00000184731	642273	FAM110C	family with sequence similarity 110 member C	56.9936	2.11547	0.248249	8.52154	1.57443e-17	9.33858e-16
ENSG00000068615	65055	REEP1	receptor accessory protein 1	1667.24	0.855518	0.100461	8.51591	1.65286e-17	9.76341e-16
ENSG00000147509	8601	RGS20	regulator of G protein signaling 20	1057.28	0.919866	0.108036	8.51445	1.67379e-17	9.84654e-16
ENSG00000101384	182	JAG1	jagged 1	12223.4	0.665504	0.0781878	8.51162	1.71522e-17	1.00491e-15
ENSG00000087086	2512	FTL	ferritin light chain	29187.5	-0.561664	0.0660623	-8.50204	1.86285e-17	1.08697e-15
ENSG00000134057	891	CCNB1	cyclin B1	2186.16	-0.71966	0.0848104	-8.48551	2.14778e-17	1.24815e-15
ENSG00000134376	23418	CRB1	crumbs 1, cell polarity complex component	2614.65	0.775255	0.0914196	8.48018	2.24842e-17	1.30136e-15
ENSG00000157765	10568	SLC34A2	solute carrier family 34 member 2	3459.16	-0.70599	0.0832592	-8.47942	2.26319e-17	1.30465e-15
ENSG00000110195	2348	FOLR1	folate receptor 1	924.796	1.00979	0.11953	8.44801	2.96319e-17	1.70134e-15
ENSG00000166340	1200	TPP1	tripeptidyl peptidase 1	19108.4	0.543669	0.0643992	8.44216	3.1153e-17	1.78156e-15
ENSG00000259976	NA	NA	NA	1112.67	-1.00797	0.119492	-8.43545	3.29941e-17	1.87192e-15
ENSG00000129657	6397	SEC14L1	SEC14 like lipid binding 1	8547.81	0.589069	0.0698308	8.43567	3.29318e-17	1.87192e-15
ENSG00000138166	1847	DUSP5	dual specificity phosphatase 5	342.409	1.31993	0.15696	8.40935	4.12297e-17	2.32997e-15
ENSG00000196781	7088	TLE1	transducin like enhancer of split 1	4399.7	0.60687	0.0722072	8.40456	4.29452e-17	2.41739e-15
ENSG00000144810	1295	COL8A1	collagen type VIII alpha 1 chain	13197	-0.571893	0.0681661	-8.3897	4.87381e-17	2.73276e-15
ENSG00000163453	3490	IGFBP7	insulin like growth factor binding protein 7	4632.83	-1.60926	0.191919	-8.38513	5.06681e-17	2.82604e-15
ENSG00000006016	9244	CRLF1	cytokine receptor like factor 1	228.054	-1.51127	0.180239	-8.38484	5.07955e-17	2.82604e-15
ENSG00000163430	11167	FSTL1	follistatin like 1	25582.4	-0.570801	0.0683668	-8.3491	6.87853e-17	3.81214e-15
ENSG00000173376	79625	NDNF	neuron derived neurotrophic factor	350.149	-1.35582	0.162581	-8.33934	7.47056e-17	4.12432e-15
ENSG00000177807	3766	KCNJ10	potassium voltage-gated channel subfamily J member 10	8199.56	0.619291	0.0742729	8.33805	7.55256e-17	4.15362e-15
ENSG00000163646	7401	CLRN1	clarin 1	83.9686	1.97827	0.237404	8.33294	7.88573e-17	4.3203e-15
ENSG00000078295	108	ADCY2	adenylate cyclase 2	6482.71	0.704782	0.0846305	8.32776	8.23892e-17	4.49663e-15
ENSG00000149212	143686	SESN3	sestrin 3	16873.4	-0.594196	0.0714159	-8.32022	8.77967e-17	4.77361e-15
ENSG00000088826	54498	SMOX	spermine oxidase	2903.37	-0.68473	0.0823075	-8.31916	8.85853e-17	4.79831e-15
ENSG00000060656	10076	PTPRU	protein tyrosine phosphatase, receptor type U	389.51	1.23376	0.148473	8.30968	9.5958e-17	5.17813e-15
ENSG00000107317	5730	PTGDS	prostaglandin D2 synthase	2198.08	-0.786116	0.0948287	-8.28985	1.13393e-16	6.07332e-15
ENSG00000213694	1903	S1PR3	sphingosine-1-phosphate receptor 3	1508.99	-0.771725	0.0930906	-8.29004	1.13212e-16	6.07332e-15
ENSG00000112796	59084	ENPP5	ectonucleotide pyrophosphatase/phosphodiesterase 5 (putative)	1379.62	-0.886147	0.107061	-8.27699	1.26327e-16	6.74086e-15
ENSG00000163050	56997	COQ8A	coenzyme Q8A	1621.67	-0.755775	0.0913301	-8.2752	1.28237e-16	6.81743e-15
ENSG00000048740	10659	CELF2	CUGBP Elav-like family member 2	5124.18	0.634334	0.0767629	8.26355	1.41399e-16	7.48947e-15
ENSG00000015475	637	BID	BH3 interacting domain death agonist	2267.58	-0.72916	0.0884181	-8.24674	1.62781e-16	8.59028e-15
ENSG00000111206	2305	FOXM1	forkhead box M1	2269.72	-0.688332	0.0836245	-8.23122	1.85318e-16	9.70823e-15
ENSG00000135824	85397	RGS8	regulator of G protein signaling 8	135.143	1.74224	0.211659	8.23138	1.85062e-16	9.70823e-15
ENSG00000131095	2670	GFAP	glial fibrillary acidic protein	1.38553e+06	0.479622	0.0583328	8.22216	1.99874e-16	1.04327e-14
ENSG00000133048	1116	CHI3L1	chitinase 3 like 1	229.275	-1.46905	0.180027	-8.16014	3.34649e-16	1.74041e-14
ENSG00000178235	114798	SLITRK1	SLIT and NTRK like family member 1	308.025	1.33104	0.163161	8.15781	3.41146e-16	1.7678e-14
ENSG00000143126	1952	CELSR2	cadherin EGF LAG seven-pass G-type receptor 2	14388.8	0.59141	0.0725307	8.15393	3.52271e-16	1.81889e-14
ENSG00000167004	2923	PDIA3	protein disulfide isomerase family A member 3	15674.8	-0.559203	0.0686885	-8.14114	3.91573e-16	2.01457e-14
ENSG00000159713	51673	TPPP3	tubulin polymerization promoting protein family member 3	1746.28	-0.725056	0.0892717	-8.1219	4.58945e-16	2.35275e-14
ENSG00000166167	8945	BTRC	beta-transducin repeat containing E3 ubiquitin protein ligase	2448.04	0.675265	0.0831938	8.11678	4.7873e-16	2.44544e-14
ENSG00000049089	1298	COL9A2	collagen type IX alpha 2 chain	2911.87	0.64623	0.0796428	8.1141	4.89392e-16	2.49104e-14
ENSG00000128849	84952	CGNL1	cingulin like 1	684.769	-1.0083	0.12433	-8.10982	5.06955e-16	2.57132e-14
ENSG00000120549	56243	KIAA1217	KIAA1217	1076.99	-0.86557	0.1068	-8.1046	5.29172e-16	2.67456e-14
ENSG00000240184	5098	PCDHGC3	protocadherin gamma subfamily C, 3	86578.6	0.562491	0.0694961	8.09385	5.78086e-16	2.91153e-14
ENSG00000129038	4016	LOXL1	lysyl oxidase like 1	5411.25	-0.784296	0.0971085	-8.0765	6.66534e-16	3.34526e-14
ENSG00000189221	4128	MAOA	monoamine oxidase A	1145.2	0.866086	0.10727	8.07386	6.81088e-16	3.40639e-14
ENSG00000138834	23162	MAPK8IP3	mitogen-activated protein kinase 8 interacting protein 3	4884.7	0.56882	0.0704832	8.07029	7.01314e-16	3.49537e-14
ENSG00000138413	3417	IDH1	isocitrate dehydrogenase (NADP(+)) 1, cytosolic	7210.52	0.569163	0.0705459	8.06799	7.1467e-16	3.54961e-14
ENSG00000169418	4881	NPR1	natriuretic peptide receptor 1	263.604	1.41699	0.1758	8.06021	7.61604e-16	3.76968e-14
ENSG00000122779	8805	TRIM24	tripartite motif containing 24	5156.07	0.569879	0.0707514	8.05467	7.9695e-16	3.93107e-14
ENSG00000165124	79987	SVEP1	sushi, von Willebrand factor type A, EGF and pentraxin domain containing 1	426.795	-1.2207	0.151635	-8.05024	8.26318e-16	4.06198e-14
ENSG00000010292	9918	NCAPD2	non-SMC condensin I complex subunit D2	4274.67	-0.592768	0.0736594	-8.04741	8.45623e-16	4.14269e-14
ENSG00000198728	8861	LDB1	LIM domain binding 1	4080.86	0.584591	0.0726568	8.04592	8.5601e-16	4.17931e-14
ENSG00000067141	4756	NEO1	neogenin 1	6177.4	0.664558	0.0826119	8.04434	8.67117e-16	4.21919e-14
ENSG00000179314	23302	WSCD1	WSC domain containing 1	22766.9	0.626813	0.0781887	8.01666	1.08657e-15	5.26913e-14
ENSG00000117707	5629	PROX1	prospero homeobox 1	1502.21	0.762305	0.0952062	8.00688	1.17652e-15	5.6861e-14
ENSG00000111783	5992	RFX4	regulatory factor X4	4300.03	0.606247	0.0759331	7.98396	1.41712e-15	6.82594e-14
ENSG00000156970	701	BUB1B	BUB1 mitotic checkpoint serine/threonine kinase B	985.062	-0.860929	0.107869	-7.98125	1.44858e-15	6.95413e-14
ENSG00000173068	54796	BNC2	basonuclin 2	683.067	-0.959847	0.120313	-7.97794	1.48792e-15	7.11922e-14
ENSG00000154127	84959	UBASH3B	ubiquitin associated and SH3 domain containing B	1732.9	0.808169	0.101315	7.97681	1.50169e-15	7.1612e-14
ENSG00000176463	28232	SLCO3A1	solute carrier organic anion transporter family member 3A1	1367.95	-0.794414	0.0996294	-7.97369	1.54001e-15	7.31963e-14
ENSG00000213144	NA	NA	NA	224.816	1.43054	0.179836	7.95471	1.79553e-15	8.50597e-14
ENSG00000008735	23542	MAPK8IP2	mitogen-activated protein kinase 8 interacting protein 2	668.627	1.04955	0.1324	7.92714	2.24251e-15	1.05885e-13
ENSG00000143632	58	ACTA1	actin, alpha 1, skeletal muscle	299.798	1.34734	0.170065	7.92247	2.3284e-15	1.0958e-13
ENSG00000118503	7128	TNFAIP3	TNF alpha induced protein 3	731.277	0.975459	0.123414	7.90393	2.70239e-15	1.26765e-13
ENSG00000164050	5364	PLXNB1	plexin B1	11626.1	0.528837	0.0670209	7.89063	3.00675e-15	1.40583e-13
ENSG00000122786	800	CALD1	caldesmon 1	34653.1	-0.622648	0.0790673	-7.87492	3.40964e-15	1.58388e-13
ENSG00000149257	871	SERPINH1	serpin family H member 1	17141.6	-0.606305	0.0769899	-7.87513	3.40386e-15	1.58388e-13
ENSG00000163191	6282	S100A11	S100 calcium binding protein A11	10713.6	-0.610234	0.0775733	-7.86655	3.64567e-15	1.68806e-13
ENSG00000124225	56937	PMEPA1	prostate transmembrane protein, androgen induced 1	6545.82	-0.753468	0.0958111	-7.8641	3.71754e-15	1.71581e-13
ENSG00000075043	3785	KCNQ2	potassium voltage-gated channel subfamily Q member 2	1275.69	0.795775	0.101285	7.85678	3.9414e-15	1.8133e-13
ENSG00000268205	NA	NA	NA	645.849	-1.12791	0.143762	-7.84566	4.30674e-15	1.97504e-13
ENSG00000168672	157638	FAM84B	family with sequence similarity 84 member B	5308.25	-0.658966	0.084194	-7.82676	5.00598e-15	2.2884e-13
ENSG00000148798	9118	INA	internexin neuronal intermediate filament protein alpha	1046.19	0.818021	0.104567	7.82292	5.1613e-15	2.35191e-13
ENSG00000130226	1804	DPP6	dipeptidyl peptidase like 6	2116.44	0.741488	0.0949046	7.81298	5.58521e-15	2.53703e-13
ENSG00000147234	84443	FRMPD3	FERM and PDZ domain containing 3	2543.44	0.710172	0.090928	7.81027	5.70644e-15	2.58392e-13
ENSG00000144834	29114	TAGLN3	transgelin 3	5735.05	0.543689	0.0697581	7.79392	6.49597e-15	2.93218e-13
ENSG00000148660	818	CAMK2G	calcium/calmodulin dependent protein kinase II gamma	4703.43	0.782158	0.100426	7.78841	6.78588e-15	3.05343e-13
ENSG00000198133	161145	TMEM229B	transmembrane protein 229B	474.414	1.10996	0.142666	7.78012	7.24581e-15	3.2502e-13
ENSG00000148082	53358	SHC3	SHC adaptor protein 3	796.774	1.88798	0.242897	7.77275	7.68007e-15	3.43426e-13
ENSG00000126217	23263	MCF2L	MCF.2 cell line derived transforming sequence like	2281.6	0.678826	0.0874603	7.76153	8.39083e-15	3.74043e-13
ENSG00000182492	633	BGN	biglycan	1298.64	-0.985887	0.127086	-7.75761	8.65448e-15	3.84602e-13
ENSG00000076641	55824	PAG1	phosphoprotein membrane anchor with glycosphingolipid microdomains 1	2066.94	0.783176	0.101009	7.75349	8.93978e-15	3.96054e-13
ENSG00000111412	79794	C12orf49	chromosome 12 open reading frame 49	5844.17	0.647355	0.083514	7.75146	9.08435e-15	4.01221e-13
ENSG00000084710	22979	EFR3B	EFR3 homolog B	1746.52	0.861018	0.111178	7.74448	9.59714e-15	4.22569e-13
ENSG00000168243	2786	GNG4	G protein subunit gamma 4	1365.27	0.78412	0.101461	7.72827	1.09021e-14	4.78558e-13
ENSG00000157542	3763	KCNJ6	potassium voltage-gated channel subfamily J member 6	968.188	-0.819363	0.106172	-7.71728	1.18836e-14	5.20054e-13
ENSG00000004468	952	CD38	CD38 molecule	222.06	1.4278	0.185533	7.69565	1.40775e-14	6.14189e-13
ENSG00000071967	79901	CYBRD1	cytochrome b reductase 1	6175.61	-0.626192	0.0814039	-7.69241	1.44389e-14	6.28047e-13
ENSG00000114115	5947	RBP1	retinol binding protein 1	4449.18	-0.629239	0.0818365	-7.68898	1.4831e-14	6.43156e-13
ENSG00000179104	160335	TMTC2	transmembrane and tetratricopeptide repeat containing 2	4331.89	0.575324	0.0748422	7.68716	1.50434e-14	6.50401e-13
ENSG00000100095	23544	SEZ6L	seizure related 6 homolog like	617.21	1.05274	0.13697	7.68591	1.51919e-14	6.54847e-13
ENSG00000144711	9922	IQSEC1	IQ motif and Sec7 domain 1	4186.99	0.620779	0.0808545	7.67773	1.61926e-14	6.95895e-13
ENSG00000114861	27086	FOXP1	forkhead box P1	327.825	-1.24067	0.161729	-7.67126	1.7031e-14	7.29742e-13
ENSG00000134013	4017	LOXL2	lysyl oxidase like 2	4609.54	0.604062	0.078963	7.64993	2.01087e-14	8.59049e-13
ENSG00000100030	5594	MAPK1	mitogen-activated protein kinase 1	13767.5	0.53903	0.0704692	7.64916	2.02298e-14	8.61659e-13
ENSG00000138795	51176	LEF1	lymphoid enhancer binding factor 1	661.088	-0.935913	0.122564	-7.63609	2.23924e-14	9.50946e-13
ENSG00000110108	79073	TMEM109	transmembrane protein 109	2642.87	-0.676183	0.0885701	-7.63444	2.26796e-14	9.60303e-13
ENSG00000196632	65267	WNK3	WNK lysine deficient protein kinase 3	525.542	1.06354	0.139329	7.63328	2.28862e-14	9.662e-13
ENSG00000224389	721	C4B	complement C4B (Chido blood group)	1053.69	0.794736	0.104133	7.63192	2.31292e-14	9.73595e-13
ENSG00000125249	5911	RAP2A	RAP2A, member of RAS oncogene family	5791.43	0.59209	0.0776286	7.62721	2.39884e-14	1.00681e-12
ENSG00000169710	2194	FASN	fatty acid synthase	25458.5	0.64117	0.0841317	7.62103	2.51664e-14	1.05317e-12
ENSG00000240764	56097	PCDHGC5	protocadherin gamma subfamily C, 5	2246.7	0.776953	0.101987	7.61815	2.57328e-14	1.07374e-12
ENSG00000166851	5347	PLK1	polo like kinase 1	1596.56	-0.718595	0.0943723	-7.61447	2.64778e-14	1.10163e-12
ENSG00000196141	26010	SPATS2L	spermatogenesis associated serine rich 2 like	6013.51	-0.601176	0.0791568	-7.59475	3.08379e-14	1.27933e-12
ENSG00000149084	51144	HSD17B12	hydroxysteroid 17-beta dehydrogenase 12	8521.8	0.499303	0.065808	7.58727	3.26704e-14	1.35144e-12
ENSG00000110987	605	BCL7A	BCL tumor suppressor 7A	1619.94	0.700453	0.0923512	7.58467	3.33334e-14	1.37491e-12
ENSG00000153113	831	CAST	calpastatin	3461.74	-0.635958	0.0838581	-7.58374	3.3573e-14	1.38082e-12
ENSG00000074181	4854	NOTCH3	notch 3	20009	0.477281	0.0630051	7.57529	3.58339e-14	1.4696e-12
ENSG00000107551	83937	RASSF4	Ras association domain family member 4	10544.1	0.484952	0.0640366	7.57305	3.64549e-14	1.49081e-12
ENSG00000007062	8842	PROM1	prominin 1	2401.57	0.833646	0.11013	7.56966	3.74204e-14	1.52594e-12
ENSG00000076864	5909	RAP1GAP	RAP1 GTPase activating protein	8387.8	0.574892	0.0760157	7.56281	3.94455e-14	1.59952e-12
ENSG00000119711	4329	ALDH6A1	aldehyde dehydrogenase 6 family member A1	3963.12	0.590774	0.0781157	7.5628	3.94476e-14	1.59952e-12
ENSG00000140522	6017	RLBP1	retinaldehyde binding protein 1	731.834	0.882959	0.11696	7.54926	4.37744e-14	1.76997e-12
ENSG00000125945	80818	ZNF436	zinc finger protein 436	8558.14	0.59167	0.0784062	7.54621	4.48116e-14	1.80681e-12
ENSG00000048540	55885	LMO3	LIM domain only 3	430.271	1.07427	0.142508	7.53831	4.76118e-14	1.91434e-12
ENSG00000166123	84706	GPT2	glutamic--pyruvic transaminase 2	13651.8	0.495434	0.0657886	7.5307	5.04696e-14	2.01794e-12
ENSG00000163661	5806	PTX3	pentraxin 3	5121.34	0.552828	0.0734099	7.53071	5.0465e-14	2.01794e-12
ENSG00000083444	5351	PLOD1	procollagen-lysine,2-oxoglutarate 5-dioxygenase 1	13892	-0.529698	0.0703978	-7.52436	5.29811e-14	2.11247e-12
ENSG00000139292	8549	LGR5	leucine rich repeat containing G protein-coupled receptor 5	589.019	-1.00873	0.134158	-7.51898	5.52065e-14	2.19511e-12
ENSG00000164292	22836	RHOBTB3	Rho related BTB domain containing 3	4837.96	0.55226	0.0737522	7.48805	6.99027e-14	2.77178e-12
ENSG00000176907	56892	TCIM	transcriptional and immune response regulator	256.663	1.33605	0.178526	7.48379	7.22092e-14	2.85535e-12
ENSG00000154330	5239	PGM5	phosphoglucomutase 5	2763.64	-0.592983	0.0795222	-7.45682	8.8633e-14	3.49516e-12
ENSG00000140931	123920	CMTM3	CKLF like MARVEL transmembrane domain containing 3	5307.39	-0.608547	0.081622	-7.45567	8.94136e-14	3.51628e-12
ENSG00000110427	25758	KIAA1549L	KIAA1549 like	995.943	0.896775	0.120296	7.45475	9.00389e-14	3.5312e-12
ENSG00000168993	10815	CPLX1	complexin 1	8561.95	1.25683	0.168872	7.44251	9.87894e-14	3.86382e-12
ENSG00000088992	54997	TESC	tescalcin	539.822	1.03471	0.139087	7.4393	1.01224e-13	3.94827e-12
ENSG00000006118	54972	TMEM132A	transmembrane protein 132A	37301.5	-0.50315	0.0677255	-7.42926	1.09207e-13	4.24814e-12
ENSG00000179344	3119	HLA-DQB1	major histocompatibility complex, class II, DQ beta 1	2252.98	0.663652	0.089334	7.42888	1.09519e-13	4.24874e-12
ENSG00000136295	80727	TTYH3	tweety family member 3	52336.3	0.509314	0.0686965	7.41397	1.22571e-13	4.74226e-12
ENSG00000163637	166336	PRICKLE2	prickle planar cell polarity protein 2	1442.36	-0.706967	0.0953838	-7.41181	1.24589e-13	4.80739e-12
ENSG00000162512	9672	SDC3	syndecan 3	129352	-0.473032	0.0638354	-7.41018	1.26124e-13	4.85358e-12
ENSG00000256463	27164	SALL3	spalt like transcription factor 3	151.861	1.53196	0.20692	7.40361	1.32536e-13	5.0867e-12
ENSG00000160789	4000	LMNA	lamin A/C	9266.43	-0.556821	0.0752134	-7.40321	1.3293e-13	5.08819e-12
ENSG00000137807	9493	KIF23	kinesin family member 23	992.124	-0.812611	0.109797	-7.40104	1.35119e-13	5.15823e-12
ENSG00000171766	2628	GATM	glycine amidinotransferase	2668.91	0.723539	0.0977761	7.39996	1.36226e-13	5.18671e-12
ENSG00000164741	10395	DLC1	DLC1 Rho GTPase activating protein	1820.6	0.7169	0.0969344	7.39572	1.40643e-13	5.3407e-12
ENSG00000145555	4651	MYO10	myosin X	8377.39	0.493352	0.0667166	7.39474	1.41691e-13	5.3663e-12
ENSG00000008405	1407	CRY1	cryptochrome circadian regulator 1	2848.56	0.797542	0.108053	7.38104	1.57055e-13	5.93254e-12
ENSG00000076356	5362	PLXNA2	plexin A2	2882.62	-0.594554	0.0805974	-7.37684	1.62087e-13	6.10655e-12
ENSG00000143344	23179	RGL1	ral guanine nucleotide dissociation stimulator like 1	3801.2	0.621476	0.0843008	7.37212	1.67931e-13	6.31016e-12
ENSG00000243156	57553	MICAL3	microtubule associated monooxygenase, calponin and LIM domain containing 3	2829.25	0.629763	0.0854752	7.36779	1.73485e-13	6.50183e-12
ENSG00000148677	27063	ANKRD1	ankyrin repeat domain 1	525.488	1.06555	0.144899	7.35373	1.92753e-13	7.20516e-12
ENSG00000103740	23205	ACSBG1	acyl-CoA synthetase bubblegum family member 1	1275.21	0.86556	0.117822	7.34631	2.03748e-13	7.59635e-12
ENSG00000169902	8460	TPST1	tyrosylprotein sulfotransferase 1	5846.33	0.539356	0.073466	7.34158	2.11084e-13	7.84949e-12
ENSG00000108387	5414	SEPT4	septin 4	340.425	1.13977	0.155461	7.33156	2.27495e-13	8.43791e-12
ENSG00000145824	9547	CXCL14	C-X-C motif chemokine ligand 14	171.178	-1.56054	0.213002	-7.32642	2.36378e-13	8.74477e-12
ENSG00000161533	51	ACOX1	acyl-CoA oxidase 1	6481.17	0.532169	0.0727697	7.31305	2.61145e-13	9.63617e-12
ENSG00000156110	132	ADK	adenosine kinase	3305.17	0.558488	0.0763906	7.31095	2.65259e-13	9.76289e-12
ENSG00000066279	259266	ASPM	abnormal spindle microtubule assembly	511.278	-0.986117	0.1349	-7.31001	2.67132e-13	9.80669e-12
ENSG00000183044	18	ABAT	4-aminobutyrate aminotransferase	24311.5	0.522708	0.0715959	7.3008	2.86054e-13	1.04745e-11
ENSG00000196923	9260	PDLIM7	PDZ and LIM domain 7	5632.16	-0.628812	0.0864111	-7.27698	3.41376e-13	1.24054e-11
ENSG00000148180	2934	GSN	gelsolin	13615.2	-0.46545	0.0639605	-7.27714	3.4097e-13	1.24054e-11
ENSG00000179583	4261	CIITA	class II major histocompatibility complex transactivator	4685.38	0.652974	0.0897286	7.27721	3.40799e-13	1.24054e-11
ENSG00000166407	4004	LMO1	LIM domain only 1	329.214	1.17248	0.161185	7.27412	3.48696e-13	1.26393e-11
ENSG00000180628	84333	PCGF5	polycomb group ring finger 5	4553.65	0.620757	0.0854355	7.2658	3.70829e-13	1.34078e-11
ENSG00000139116	55605	KIF21A	kinesin family member 21A	3503.01	0.630984	0.0868838	7.26239	3.80316e-13	1.37162e-11
ENSG00000117399	991	CDC20	cell division cycle 20	1249.71	-0.749811	0.103281	-7.25994	3.87276e-13	1.39322e-11
ENSG00000100097	3956	LGALS1	galectin 1	19537.2	-0.483452	0.066626	-7.2562	3.98116e-13	1.42864e-11
ENSG00000102265	7076	TIMP1	TIMP metallopeptidase inhibitor 1	6628.88	-0.574478	0.0792002	-7.25349	4.06158e-13	1.45386e-11
ENSG00000134278	56907	SPIRE1	spire type actin nucleation factor 1	3561.7	0.640222	0.0882722	7.25282	4.08193e-13	1.45751e-11
ENSG00000157456	9133	CCNB2	cyclin B2	1008.83	-0.755739	0.10451	-7.23124	4.78596e-13	1.70466e-11
ENSG00000184602	8303	SNN	stannin	13345.4	0.525681	0.0728338	7.21754	5.29363e-13	1.88081e-11
ENSG00000120251	2891	GRIA2	glutamate ionotropic receptor AMPA type subunit 2	1199.19	0.846093	0.117481	7.20196	5.93528e-13	2.10358e-11
ENSG00000169439	6383	SDC2	syndecan 2	6803.97	-0.4905	0.0681287	-7.19961	6.03841e-13	2.13486e-11
ENSG00000105251	56961	SHD	Src homology 2 domain containing transforming protein D	169.207	1.45954	0.203091	7.18662	6.64146e-13	2.3423e-11
ENSG00000159176	1465	CSRP1	cysteine and glycine rich protein 1	8806.7	-0.580073	0.0807944	-7.17962	6.99062e-13	2.45939e-11
ENSG00000154122	56172	ANKH	ANKH inorganic pyrophosphate transport regulator	1012.46	-0.786695	0.109588	-7.17866	7.03959e-13	2.47057e-11
ENSG00000158292	387509	GPR153	G protein-coupled receptor 153	779.607	0.835345	0.116549	7.16731	7.64869e-13	2.67779e-11
ENSG00000148773	4288	MKI67	marker of proliferation Ki-67	3155.78	-0.60557	0.0845059	-7.166	7.72191e-13	2.69685e-11
ENSG00000144476	57007	ACKR3	atypical chemokine receptor 3	1400.82	0.685129	0.095676	7.16093	8.01345e-13	2.79187e-11
ENSG00000138653	64579	NDST4	N-deacetylase and N-sulfotransferase 4	411.124	1.09412	0.152803	7.16034	8.04769e-13	2.79701e-11
ENSG00000127946	3092	HIP1	huntingtin interacting protein 1	9596.7	0.488242	0.06826	7.15267	8.51043e-13	2.95069e-11
ENSG00000005513	30812	SOX8	SRY-box 8	2424.29	0.58988	0.0825893	7.14233	9.17612e-13	3.17383e-11
ENSG00000127325	144453	BEST3	bestrophin 3	758.141	0.87684	0.122813	7.13965	9.35715e-13	3.22867e-11
ENSG00000166033	5654	HTRA1	HtrA serine peptidase 1	17484.5	-0.438454	0.0614891	-7.1306	9.99354e-13	3.43998e-11
ENSG00000014919	1355	COX15	COX15, cytochrome c oxidase assembly homolog	3059.21	0.568214	0.0798821	7.11316	1.13413e-12	3.89457e-11
ENSG00000196220	9901	SRGAP3	SLIT-ROBO Rho GTPase activating protein 3	4607.41	0.711935	0.100187	7.10605	1.19415e-12	4.0909e-11
ENSG00000148704	11023	VAX1	ventral anterior homeobox 1	323.972	1.11504	0.157013	7.10159	1.23332e-12	4.21501e-11
ENSG00000180340	2535	FZD2	frizzled class receptor 2	1687.77	0.639168	0.09001	7.10108	1.23786e-12	4.22049e-11
ENSG00000108219	81619	TSPAN14	tetraspanin 14	11618.7	0.450108	0.063517	7.08642	1.37629e-12	4.68135e-11
ENSG00000107854	80351	TNKS2	tankyrase 2	3647.56	0.60776	0.0858362	7.08046	1.43674e-12	4.87542e-11
ENSG00000205476	317762	CCDC85C	coiled-coil domain containing 85C	3255.21	0.633342	0.089471	7.07873	1.45478e-12	4.925e-11
ENSG00000106689	9355	LHX2	LIM homeobox 2	1283.3	0.703886	0.0995438	7.07112	1.53685e-12	5.19056e-11
ENSG00000139155	53919	SLCO1C1	solute carrier organic anion transporter family member 1C1	1105.15	0.820617	0.116091	7.06873	1.56363e-12	5.26861e-11
ENSG00000077942	2192	FBLN1	fibulin 1	5742.11	-1.25689	0.178208	-7.05295	1.75158e-12	5.8881e-11
ENSG00000188763	8326	FZD9	frizzled class receptor 9	290.841	1.17075	0.1663	7.03999	1.92253e-12	6.44765e-11
ENSG00000131389	6533	SLC6A6	solute carrier family 6 member 6	339.178	-1.12854	0.160343	-7.03832	1.94577e-12	6.5104e-11
ENSG00000179820	91663	MYADM	myeloid associated differentiation marker	3270.76	-0.539736	0.0767191	-7.03522	1.98944e-12	6.61029e-11
ENSG00000100918	9985	REC8	REC8 meiotic recombination protein	8620.71	0.464441	0.0660118	7.03574	1.98209e-12	6.61029e-11
ENSG00000185033	10509	SEMA4B	semaphorin 4B	6984.64	0.516243	0.0733775	7.03544	1.98633e-12	6.61029e-11
ENSG00000152661	2697	GJA1	gap junction protein alpha 1	16248.9	-0.487198	0.0692591	-7.03443	2.00084e-12	6.63281e-11
ENSG00000172061	131578	LRRC15	leucine rich repeat containing 15	290.88	1.20587	0.171552	7.02916	2.07773e-12	6.87184e-11
ENSG00000115652	80146	UXS1	UDP-glucuronate decarboxylase 1	1352.05	-0.68345	0.0972896	-7.02491	2.14209e-12	7.06841e-11
ENSG00000183087	2621	GAS6	growth arrest specific 6	1386.6	-0.814422	0.115952	-7.02376	2.15973e-12	7.10337e-11
ENSG00000205542	7114	TMSB4X	thymosin beta 4, X-linked	6111.89	-0.501942	0.0714653	-7.02358	2.16258e-12	7.10337e-11
ENSG00000185909	200942	KLHDC8B	kelch domain containing 8B	1458.56	0.660858	0.0941759	7.01727	2.26242e-12	7.41432e-11
ENSG00000183840	2863	GPR39	G protein-coupled receptor 39	374.087	1.06793	0.152341	7.0101	2.38146e-12	7.78665e-11
ENSG00000066248	25791	NGEF	neuronal guanine nucleotide exchange factor	454.684	-1.00333	0.143164	-7.00824	2.41329e-12	7.87281e-11
ENSG00000170775	2861	GPR37	G protein-coupled receptor 37	780.074	0.827318	0.118103	7.00507	2.46866e-12	8.03519e-11
ENSG00000142945	11004	KIF2C	kinesin family member 2C	953.468	-0.751553	0.107319	-7.00301	2.50529e-12	8.13596e-11
ENSG00000167614	57348	TTYH1	tweety family member 1	87824.6	0.446748	0.0638012	7.00218	2.52007e-12	8.1653e-11
ENSG00000204681	2550	GABBR1	gamma-aminobutyric acid type B receptor subunit 1	552.116	1.11575	0.15935	7.00187	2.5257e-12	8.1653e-11
ENSG00000171617	8507	ENC1	ectodermal-neural cortex 1	21384	-0.471212	0.067312	-7.00042	2.5519e-12	8.21299e-11
ENSG00000245526	645323	LINC00461	long intergenic non-protein coding RNA 461	8128.89	0.478278	0.0683208	7.00047	2.55097e-12	8.21299e-11
ENSG00000104112	29106	SCG3	secretogranin III	503.773	0.944699	0.135126	6.99122	2.72511e-12	8.75083e-11
ENSG00000075429	27091	CACNG5	calcium voltage-gated channel auxiliary subunit gamma 5	2357.24	1.37634	0.197146	6.98131	2.92439e-12	9.3698e-11
ENSG00000184083	54954	FAM120C	family with sequence similarity 120C	2949.25	0.578547	0.082886	6.98003	2.95115e-12	9.43447e-11
ENSG00000087266	6452	SH3BP2	SH3 domain binding protein 2	5823.76	0.535314	0.0767013	6.9792	2.96875e-12	9.46966e-11
ENSG00000017797	10928	RALBP1	ralA binding protein 1	2700.43	-0.607093	0.0871172	-6.96869	3.19902e-12	1.01815e-10
ENSG00000173320	56977	STOX2	storkhead box 2	1661.03	0.667855	0.0958678	6.96642	3.25117e-12	1.03246e-10
ENSG00000158321	26053	AUTS2	AUTS2, activator of transcription and developmental regulator	6874.78	0.502486	0.0721472	6.96474	3.2901e-12	1.04252e-10
ENSG00000204580	780	DDR1	discoidin domain receptor tyrosine kinase 1	16515.8	0.489728	0.0703336	6.96293	3.33257e-12	1.05365e-10
ENSG00000151474	55691	FRMD4A	FERM domain containing 4A	5711.28	0.489814	0.0703648	6.96106	3.37728e-12	1.06544e-10
ENSG00000119632	83982	IFI27L2	interferon alpha inducible protein 27 like 2	1710.08	-0.636115	0.0914305	-6.95735	3.46725e-12	1.09142e-10
ENSG00000113368	4001	LMNB1	lamin B1	3266.78	-0.551936	0.0793533	-6.95543	3.51491e-12	1.104e-10
ENSG00000160131	203547	VMA21	VMA21, vacuolar ATPase assembly factor	2787.88	-0.62787	0.0903834	-6.94674	3.7383e-12	1.17161e-10
ENSG00000141622	494470	RNF165	ring finger protein 165	600.569	0.873645	0.125811	6.94413	3.80795e-12	1.19083e-10
ENSG00000149571	84623	KIRREL3	kirre like nephrin family adhesion molecule 3	82.5591	1.63715	0.235979	6.9377	3.98543e-12	1.24363e-10
ENSG00000154678	5137	PDE1C	phosphodiesterase 1C	1090.01	-0.757883	0.109518	-6.92018	4.5107e-12	1.40371e-10
ENSG00000104774	4125	MAN2B1	mannosidase alpha class 2B member 1	3085.49	-0.583829	0.0843689	-6.91995	4.51799e-12	1.40371e-10
ENSG00000178538	767	CA8	carbonic anhydrase 8	539.68	1.0393	0.150203	6.91933	4.538e-12	1.40688e-10
ENSG00000166341	8642	DCHS1	dachsous cadherin-related 1	888.911	0.904097	0.130681	6.91835	4.56918e-12	1.41349e-10
ENSG00000198060	54708	MARCH5	membrane associated ring-CH-type finger 5	2380.17	0.57994	0.0838468	6.91666	4.62422e-12	1.42744e-10
ENSG00000156650	23522	KAT6B	lysine acetyltransferase 6B	2552.69	0.564061	0.081595	6.91293	4.74728e-12	1.46228e-10
ENSG00000166598	7184	HSP90B1	heat shock protein 90 beta family member 1	38338.2	-0.448865	0.0649505	-6.91088	4.81644e-12	1.48041e-10
ENSG00000140682	7041	TGFB1I1	transforming growth factor beta 1 induced transcript 1	3324.97	-0.610459	0.0884081	-6.90501	5.02013e-12	1.53972e-10
ENSG00000076382	10615	SPAG5	sperm associated antigen 5	945.443	-0.75138	0.108829	-6.90423	5.04781e-12	1.54491e-10
ENSG00000111665	83461	CDCA3	cell division cycle associated 3	614.844	-0.881276	0.127753	-6.89829	5.26308e-12	1.60737e-10
ENSG00000198794	192683	SCAMP5	secretory carrier membrane protein 5	2479.44	0.637118	0.0923675	6.89765	5.28696e-12	1.61123e-10
ENSG00000033627	535	ATP6V0A1	ATPase H+ transporting V0 subunit a1	4601.49	0.515129	0.0748293	6.88405	5.81726e-12	1.76909e-10
ENSG00000089685	332	BIRC5	baculoviral IAP repeat containing 5	798.948	-0.783364	0.11389	-6.87823	6.05988e-12	1.83897e-10
ENSG00000050438	9498	SLC4A8	solute carrier family 4 member 8	698.691	0.918957	0.133697	6.87342	6.26796e-12	1.89811e-10
ENSG00000184500	5627	PROS1	protein S	3449.47	-0.514627	0.0750495	-6.85717	7.02379e-12	2.12252e-10
ENSG00000076706	4162	MCAM	melanoma cell adhesion molecule	3023.75	-0.551577	0.0805194	-6.85024	7.37238e-12	2.22317e-10
ENSG00000140848	221184	CPNE2	copine 2	3388.36	0.520473	0.0760803	6.84111	7.85822e-12	2.36471e-10
ENSG00000148730	1979	EIF4EBP2	eukaryotic translation initiation factor 4E binding protein 2	8952.85	0.461922	0.0675436	6.83887	7.98176e-12	2.39687e-10
ENSG00000197635	1803	DPP4	dipeptidyl peptidase 4	221.826	-1.24102	0.181592	-6.83408	8.25329e-12	2.47323e-10
ENSG00000165458	3636	INPPL1	inositol polyphosphate phosphatase like 1	19907.5	0.461898	0.0677198	6.82071	9.05893e-12	2.709e-10
ENSG00000103485	23475	QPRT	quinolinate phosphoribosyltransferase	673.695	0.82378	0.121119	6.80142	1.03592e-11	3.09141e-10
ENSG00000078804	58476	TP53INP2	tumor protein p53 inducible nuclear protein 2	3540.35	0.519379	0.0764139	6.79691	1.06887e-11	3.18309e-10
ENSG00000109107	230	ALDOC	aldolase, fructose-bisphosphate C	2360.79	0.56823	0.0836206	6.79533	1.08062e-11	3.21144e-10
ENSG00000185567	113146	AHNAK2	AHNAK nucleoprotein 2	2282.72	-0.577677	0.0850406	-6.79295	1.09862e-11	3.25818e-10
ENSG00000155980	3798	KIF5A	kinesin family member 5A	3509.43	0.52412	0.0771753	6.79128	1.11139e-11	3.28926e-10
ENSG00000187123	130574	LYPD6	LY6/PLAUR domain containing 6	568.064	0.930557	0.137037	6.79053	1.11723e-11	3.29974e-10
ENSG00000100427	23209	MLC1	megalencephalic leukoencephalopathy with subcortical cysts 1	68423.6	0.486589	0.0716664	6.78964	1.12415e-11	3.31334e-10
ENSG00000004399	23129	PLXND1	plexin D1	3632.86	-0.558788	0.0823707	-6.78382	1.17038e-11	3.44254e-10
ENSG00000179954	284297	SSC5D	scavenger receptor cysteine rich family member with 5 domains	3472.6	-0.609112	0.0898281	-6.78086	1.1946e-11	3.50661e-10
ENSG00000143811	29920	PYCR2	pyrroline-5-carboxylate reductase 2	2984.71	-0.570382	0.0841805	-6.77571	1.23801e-11	3.6266e-10
ENSG00000115738	3398	ID2	inhibitor of DNA binding 2	2038.98	-0.601555	0.0888195	-6.77278	1.2633e-11	3.69317e-10
ENSG00000054793	10079	ATP9A	ATPase phospholipid transporting 9A (putative)	11898.6	0.517507	0.0764534	6.76892	1.29745e-11	3.7853e-10
ENSG00000070882	26031	OSBPL3	oxysterol binding protein like 3	562.992	-0.86871	0.128362	-6.76767	1.30876e-11	3.81053e-10
ENSG00000113721	5159	PDGFRB	platelet derived growth factor receptor beta	2122.05	0.620237	0.0917653	6.75895	1.38995e-11	4.03874e-10
ENSG00000064393	28996	HIPK2	homeodomain interacting protein kinase 2	6917.4	0.633262	0.0937842	6.75233	1.45493e-11	4.21902e-10
ENSG00000007174	1770	DNAH9	dynein axonemal heavy chain 9	998.526	0.805461	0.11934	6.7493	1.48558e-11	4.29921e-10
ENSG00000188674	389073	C2orf80	chromosome 2 open reading frame 80	425.314	0.963113	0.142721	6.7482	1.49686e-11	4.32312e-10
ENSG00000161638	3678	ITGA5	integrin subunit alpha 5	1020.71	-0.797993	0.118472	-6.73573	1.6311e-11	4.70137e-10
ENSG00000138138	84896	ATAD1	ATPase family, AAA domain containing 1	3504.87	0.516971	0.0767648	6.73448	1.64517e-11	4.73242e-10
ENSG00000145743	64839	FBXL17	F-box and leucine rich repeat protein 17	1837.67	0.776028	0.115451	6.7217	1.79612e-11	5.15629e-10
ENSG00000176986	9632	SEC24C	SEC24 homolog C, COPII coat complex component	7132.43	0.450749	0.0670768	6.7199	1.81854e-11	5.21023e-10
ENSG00000112769	3910	LAMA4	laminin subunit alpha 4	10236.1	-0.455117	0.0677621	-6.7164	1.8627e-11	5.32614e-10
ENSG00000224243	100505996	SOX1-OT	SOX1 overlapping transcript	215.176	1.37289	0.204708	6.70656	1.99261e-11	5.68626e-10
ENSG00000109458	2549	GAB1	GRB2 associated binding protein 1	4252.91	0.597706	0.0891614	6.70364	2.03294e-11	5.78984e-10
ENSG00000130707	445	ASS1	argininosuccinate synthase 1	10915.3	-0.46903	0.0699697	-6.70332	2.03738e-11	5.79099e-10
ENSG00000117525	2152	F3	coagulation factor III, tissue factor	3880.97	0.630588	0.09414	6.6984	2.10711e-11	5.97736e-10
ENSG00000143195	387597	ILDR2	immunoglobulin like domain containing receptor 2	7593.91	-0.521555	0.0779339	-6.69228	2.19719e-11	6.22062e-10
ENSG00000196735	3117	HLA-DQA1	major histocompatibility complex, class II, DQ alpha 1	4260.96	0.561602	0.0839461	6.69003	2.23122e-11	6.30452e-10
ENSG00000170312	983	CDK1	cyclin dependent kinase 1	1436.67	-0.629591	0.094266	-6.67887	2.40789e-11	6.79036e-10
ENSG00000205978	57523	NYNRIN	NYN domain and retroviral integrase containing	1825.1	0.666002	0.0997504	6.67668	2.44409e-11	6.8789e-10
ENSG00000105971	858	CAV2	caveolin 2	1647.5	-0.63985	0.0958428	-6.67604	2.45486e-11	6.88223e-10
ENSG00000129158	26297	SERGEF	secretion regulating guanine nucleotide exchange factor	1620.36	-0.612161	0.0916943	-6.67611	2.45374e-11	6.88223e-10
ENSG00000122966	11113	CIT	citron rho-interacting serine/threonine kinase	698.2	-0.798455	0.119661	-6.67262	2.51284e-11	7.03104e-10
ENSG00000114646	10675	CSPG5	chondroitin sulfate proteoglycan 5	26816.4	0.42906	0.064437	6.65859	2.76473e-11	7.72079e-10
ENSG00000103257	8140	SLC7A5	solute carrier family 7 member 5	15852.2	-0.512808	0.0771371	-6.648	2.97093e-11	8.28054e-10
ENSG00000126947	51309	ARMCX1	armadillo repeat containing, X-linked 1	716.64	-0.810269	0.121905	-6.64673	2.99677e-11	8.33636e-10
ENSG00000087245	4313	MMP2	matrix metallopeptidase 2	7784.2	-1.27861	0.192394	-6.6458	3.01584e-11	8.37317e-10
ENSG00000125877	3704	ITPA	inosine triphosphatase	3048.99	-0.536138	0.0807097	-6.64279	3.07798e-11	8.52921e-10
ENSG00000120029	79591	C10orf76	chromosome 10 open reading frame 76	2531.71	0.557756	0.0840955	6.63242	3.30231e-11	9.13321e-10
ENSG00000126785	57381	RHOJ	ras homolog family member J	1790.06	-0.627624	0.0947053	-6.62712	3.42298e-11	9.44875e-10
ENSG00000185275	NA	NA	NA	1204.97	0.659602	0.0996114	6.62175	3.54965e-11	9.77959e-10
ENSG00000120708	7045	TGFBI	transforming growth factor beta induced	257.13	1.16235	0.175613	6.61884	3.6204e-11	9.9554e-10
ENSG00000198467	7169	TPM2	tropomyosin 2	18140.9	-0.458936	0.0694145	-6.61153	3.80366e-11	1.04393e-09
ENSG00000116194	9068	ANGPTL1	angiopoietin like 1	73.3598	-1.57406	0.239009	-6.58577	4.52535e-11	1.23963e-09
ENSG00000110675	55531	ELMOD1	ELMO domain containing 1	2469.83	0.554146	0.0841503	6.58519	4.54291e-11	1.24207e-09
ENSG00000153048	23589	CARHSP1	calcium regulated heat stable protein 1	1941.18	0.580403	0.0881904	6.58125	4.66515e-11	1.27307e-09
ENSG00000175206	4878	NPPA	natriuretic peptide A	62.0687	1.60154	0.243936	6.56541	5.18907e-11	1.41336e-09
ENSG00000100813	22985	ACIN1	apoptotic chromatin condensation inducer 1	5327.95	-0.457099	0.0696287	-6.5648	5.21035e-11	1.41647e-09
ENSG00000162804	25992	SNED1	sushi, nidogen and EGF like domains 1	306.854	-1.04778	0.159755	-6.55863	5.43027e-11	1.47346e-09
ENSG00000067057	5214	PFKP	phosphofructokinase, platelet	3281.79	-0.496823	0.0758018	-6.55424	5.59253e-11	1.51463e-09
ENSG00000148120	84909	C9orf3	chromosome 9 open reading frame 3	928.786	-0.757644	0.115706	-6.54799	5.83184e-11	1.57646e-09
ENSG00000177363	221091	LRRN4CL	LRRN4 C-terminal like	182.344	-1.24173	0.190018	-6.53477	6.37088e-11	1.71894e-09
ENSG00000174080	8722	CTSF	cathepsin F	4696.88	-0.467402	0.0715786	-6.52992	6.58058e-11	1.77219e-09
ENSG00000075223	10512	SEMA3C	semaphorin 3C	837.561	-0.846857	0.129816	-6.52351	6.86827e-11	1.8462e-09
ENSG00000163110	10611	PDLIM5	PDZ and LIM domain 5	4772.04	0.469681	0.0721507	6.50972	7.52894e-11	2.02001e-09
ENSG00000104332	6422	SFRP1	secreted frizzled related protein 1	2284.86	0.567945	0.0874082	6.49761	8.16042e-11	2.18535e-09
ENSG00000167011	375607	NAT16	N-acetyltransferase 16 (putative)	341.403	1.0026	0.154486	6.48994	8.58687e-11	2.29527e-09
ENSG00000149633	85449	KIAA1755	KIAA1755	289.925	-1.11729	0.172474	-6.47798	9.29559e-11	2.48009e-09
ENSG00000128268	4248	MGAT3	mannosyl (beta-1,4-)-glycoprotein beta-1,4-N-acetylglucosaminyltransferase	485.523	0.932147	0.143933	6.47627	9.40158e-11	2.50372e-09
ENSG00000158470	9334	B4GALT5	beta-1,4-galactosyltransferase 5	9583.09	0.538745	0.0831916	6.47596	9.42093e-11	2.50422e-09
ENSG00000166128	51762	RAB8B	RAB8B, member RAS oncogene family	2044.62	0.592646	0.0915884	6.47076	9.7512e-11	2.58722e-09
ENSG00000177606	3725	JUN	Jun proto-oncogene, AP-1 transcription factor subunit	5736.16	-0.443507	0.0685528	-6.46957	9.82853e-11	2.60293e-09
ENSG00000012232	2137	EXTL3	exostosin like glycosyltransferase 3	10408.9	0.465661	0.0719987	6.46763	9.9551e-11	2.63159e-09
ENSG00000162591	1953	MEGF6	multiple EGF like domains 6	173.412	1.27113	0.196587	6.46598	1.00646e-10	2.65564e-09
ENSG00000154553	27295	PDLIM3	PDZ and LIM domain 3	1416.46	0.725615	0.112275	6.46285	1.02752e-10	2.70625e-09
ENSG00000176887	6664	SOX11	SRY-box 11	2312.9	0.545333	0.0843941	6.46175	1.03501e-10	2.72097e-09
ENSG00000162599	4774	NFIA	nuclear factor I A	2474.75	0.554008	0.0857417	6.46136	1.03766e-10	2.72295e-09
ENSG00000099958	91319	DERL3	derlin 3	265.563	-1.0817	0.167468	-6.45916	1.05288e-10	2.75785e-09
ENSG00000164442	10370	CITED2	Cbp/p300 interacting transactivator with Glu/Asp rich carboxy-terminal domain 2	1628.13	-0.596851	0.0925018	-6.45232	1.10152e-10	2.88001e-09
ENSG00000099889	421	ARVCF	ARVCF, delta catenin family member	3527.29	0.496104	0.0768944	6.45175	1.10566e-10	2.88558e-09
ENSG00000163686	57406	ABHD6	abhydrolase domain containing 6	550.726	0.923853	0.143223	6.45044	1.11523e-10	2.90526e-09
ENSG00000086570	2196	FAT2	FAT atypical cadherin 2	90.1982	1.54929	0.240203	6.4499	1.11925e-10	2.91046e-09
ENSG00000019582	972	CD74	CD74 molecule	113616	0.479388	0.0744742	6.43697	1.21884e-10	3.1637e-09
ENSG00000153904	23576	DDAH1	dimethylarginine dimethylaminohydrolase 1	6451.64	0.521715	0.0811324	6.43041	1.27261e-10	3.29729e-09
ENSG00000108604	6603	SMARCD2	SWI/SNF related, matrix associated, actin dependent regulator of chromatin, subfamily d, member 2	905.156	-0.772935	0.120319	-6.42407	1.32679e-10	3.43148e-09
ENSG00000185386	5600	MAPK11	mitogen-activated protein kinase 11	2252.61	0.594148	0.0925401	6.42044	1.35878e-10	3.50789e-09
ENSG00000128872	29767	TMOD2	tropomodulin 2	3162.42	0.616124	0.0960688	6.41336	1.4235e-10	3.66837e-09
ENSG00000179218	811	CALR	calreticulin	47618.8	-0.385748	0.0602647	-6.40089	1.5447e-10	3.9736e-09
ENSG00000167460	7171	TPM4	tropomyosin 4	11702.6	-0.458334	0.0717822	-6.38507	1.71323e-10	4.39137e-09
ENSG00000187323	1630	DCC	DCC netrin 1 receptor	400.413	1.08469	0.169872	6.38532	1.71037e-10	4.39137e-09
ENSG00000100505	114088	TRIM9	tripartite motif containing 9	21543.7	0.444814	0.0696897	6.38278	1.73907e-10	4.44966e-09
ENSG00000165495	63876	PKNOX2	PBX/knotted 1 homeobox 2	4770.62	0.483939	0.075867	6.37877	1.78513e-10	4.55128e-09
ENSG00000188130	6300	MAPK12	mitogen-activated protein kinase 12	1454.38	0.665187	0.104281	6.37881	1.78464e-10	4.55128e-09
ENSG00000198300	5178	PEG3	paternally expressed 3	761.591	0.920466	0.144318	6.37804	1.79364e-10	4.56487e-09
ENSG00000106665	7461	CLIP2	CAP-Gly domain containing linker protein 2	8809.9	0.434534	0.0681357	6.37748	1.80024e-10	4.57356e-09
ENSG00000180198	1104	RCC1	regulator of chromosome condensation 1	1918.93	-0.554426	0.0870187	-6.37135	1.87377e-10	4.75197e-09
ENSG00000172638	30008	EFEMP2	EGF containing fibulin extracellular matrix protein 2	9836.24	-0.464143	0.072856	-6.37068	1.88186e-10	4.76406e-09
ENSG00000124772	57699	CPNE5	copine 5	773.835	0.746789	0.117437	6.35905	2.03005e-10	5.13016e-09
ENSG00000197747	6281	S100A10	S100 calcium binding protein A10	10500.1	-0.489309	0.0770374	-6.35158	2.13112e-10	5.37611e-09
ENSG00000176014	84617	TUBB6	tubulin beta 6 class V	2990.97	-0.497077	0.0782971	-6.3486	2.17277e-10	5.47158e-09
ENSG00000171631	5031	P2RY6	pyrimidinergic receptor P2Y6	361.735	0.965813	0.152154	6.34759	2.1871e-10	5.498e-09
ENSG00000108175	57178	ZMIZ1	zinc finger MIZ-type containing 1	7107.56	0.431848	0.0680838	6.34289	2.25488e-10	5.65848e-09
ENSG00000167930	83986	FAM234A	family with sequence similarity 234 member A	4603.68	-0.526467	0.0830307	-6.34063	2.28833e-10	5.7324e-09
ENSG00000118257	8828	NRP2	neuropilin 2	4863.28	0.489696	0.0772374	6.34014	2.29553e-10	5.74042e-09
ENSG00000114923	6508	SLC4A3	solute carrier family 4 member 3	3199.81	-0.483092	0.0762314	-6.33718	2.34003e-10	5.84152e-09
ENSG00000050405	51474	LIMA1	LIM domain and actin binding 1	4910.41	-0.49326	0.0778559	-6.33556	2.36488e-10	5.89331e-09
ENSG00000165424	219654	ZCCHC24	zinc finger CCHC-type containing 24	6968.51	0.438203	0.0691966	6.33272	2.4087e-10	5.99211e-09
ENSG00000080986	10403	NDC80	NDC80, kinetochore complex component	642.759	-0.796545	0.12586	-6.32881	2.47052e-10	6.13527e-09
ENSG00000081377	8555	CDC14B	cell division cycle 14B	1716.58	0.610775	0.0965316	6.3272	2.49656e-10	6.18921e-09
ENSG00000134291	79022	TMEM106C	transmembrane protein 106C	2040.24	-0.545945	0.086347	-6.3227	2.5704e-10	6.3613e-09
ENSG00000106771	23731	TMEM245	transmembrane protein 245	3574.33	0.552175	0.087344	6.32184	2.58469e-10	6.38566e-09
ENSG00000117598	163404	PLPPR5	phospholipid phosphatase related 5	705.232	0.778811	0.123354	6.31364	2.72546e-10	6.72187e-09
ENSG00000135324	112609	MRAP2	melanocortin 2 receptor accessory protein 2	453.817	-0.949387	0.1505	-6.30824	2.82233e-10	6.94885e-09
ENSG00000110693	55553	SOX6	SRY-box 6	2722.78	0.68162	0.108184	6.30059	2.96517e-10	7.28803e-09
ENSG00000165304	9833	MELK	maternal embryonic leucine zipper kinase	826.544	-0.723677	0.11498	-6.29394	3.09506e-10	7.59428e-09
ENSG00000130723	84726	PRRC2B	proline rich coiled-coil 2B	21277.2	0.447901	0.071198	6.29093	3.15572e-10	7.72989e-09
ENSG00000107104	23189	KANK1	KN motif and ankyrin repeat domains 1	3909.04	0.460598	0.0733094	6.28293	3.32252e-10	8.12461e-09
ENSG00000162692	7412	VCAM1	vascular cell adhesion molecule 1	2521.36	0.595129	0.0948662	6.27335	3.53359e-10	8.62606e-09
ENSG00000120594	84898	PLXDC2	plexin domain containing 2	5193.94	-0.477501	0.0762054	-6.26597	3.70506e-10	9.02928e-09
ENSG00000088888	57506	MAVS	mitochondrial antiviral signaling protein	2147.2	0.578932	0.0924908	6.25935	3.86578e-10	9.39642e-09
ENSG00000169085	254778	C8orf46	chromosome 8 open reading frame 46	578.79	0.792771	0.126656	6.25923	3.86881e-10	9.39642e-09
ENSG00000113140	6678	SPARC	secreted protein acidic and cysteine rich	199483	-0.399548	0.0638621	-6.25642	3.93923e-10	9.55131e-09
ENSG00000103260	79006	METRN	meteorin, glial cell differentiation regulator	8110.02	0.489051	0.0781913	6.25455	3.98651e-10	9.64965e-09
ENSG00000171723	10243	GPHN	gephyrin	1289.54	0.645078	0.103189	6.2514	4.06791e-10	9.83011e-09
ENSG00000129195	54478	PIMREG	PICALM interacting mitotic regulator	1129.82	-0.65992	0.105582	-6.25034	4.09559e-10	9.88036e-09
ENSG00000106483	6424	SFRP4	secreted frizzled related protein 4	1999.44	-0.633534	0.101385	-6.24877	4.13694e-10	9.96336e-09
ENSG00000072121	23503	ZFYVE26	zinc finger FYVE-type containing 26	3795	0.600273	0.0961581	6.24256	4.30469e-10	1.035e-08
ENSG00000117592	9588	PRDX6	peroxiredoxin 6	14744.6	-0.431858	0.0691825	-6.2423	4.31195e-10	1.03501e-08
ENSG00000163808	56992	KIF15	kinesin family member 15	564.874	-0.813432	0.130406	-6.2377	4.44047e-10	1.06408e-08
ENSG00000133169	55859	BEX1	brain expressed X-linked 1	8285.13	-0.456972	0.0733077	-6.23362	4.55786e-10	1.09039e-08
ENSG00000129474	84962	AJUBA	ajuba LIM protein	2500.31	-0.57835	0.092801	-6.23215	4.60079e-10	1.09883e-08
ENSG00000181061	25994	HIGD1A	HIG1 hypoxia inducible domain family member 1A	3512.7	0.482742	0.0774688	6.23144	4.6216e-10	1.10197e-08
ENSG00000133958	57578	UNC79	unc-79 homolog, NALCN channel complex subunit	507.902	0.895449	0.143764	6.22862	4.7056e-10	1.12014e-08
ENSG00000136205	64759	TNS3	tensin 3	1149.61	-0.666561	0.107021	-6.22829	4.71554e-10	1.12064e-08
ENSG00000140519	51458	RHCG	Rh family C glycoprotein	87.2805	1.51113	0.242689	6.22662	4.76606e-10	1.13078e-08
ENSG00000115107	55240	STEAP3	STEAP3 metalloreductase	1806.52	-0.677842	0.108931	-6.22265	4.88822e-10	1.15785e-08
ENSG00000091513	7018	TF	transferrin	633.464	0.778787	0.125447	6.20812	5.36234e-10	1.26806e-08
ENSG00000100242	25777	SUN2	Sad1 and UNC84 domain containing 2	5371.38	-0.471367	0.0759406	-6.20704	5.39914e-10	1.27466e-08
ENSG00000130147	23677	SH3BP4	SH3 domain binding protein 4	18105.9	-0.463083	0.0746288	-6.20515	5.46452e-10	1.28798e-08
ENSG00000135596	64780	MICAL1	microtubule associated monooxygenase, calponin and LIM domain containing 1	2340.12	-0.524165	0.0844894	-6.20391	5.50771e-10	1.29603e-08
ENSG00000196218	6261	RYR1	ryanodine receptor 1	130.287	1.37589	0.221947	6.19919	5.67533e-10	1.33328e-08
ENSG00000175040	9435	CHST2	carbohydrate sulfotransferase 2	7076.81	-0.416274	0.06719	-6.19547	5.81122e-10	1.36298e-08
ENSG00000240583	358	AQP1	aquaporin 1 (Colton blood group)	5975.25	0.430547	0.0695254	6.19266	5.9157e-10	1.38522e-08
ENSG00000163590	151742	PPM1L	protein phosphatase, Mg2+/Mn2+ dependent 1L	1398.23	0.671655	0.108465	6.19235	5.92745e-10	1.38571e-08
ENSG00000114812	7433	VIPR1	vasoactive intestinal peptide receptor 1	422.151	0.921063	0.148782	6.19069	5.99011e-10	1.39808e-08
ENSG00000184672	138046	RALYL	RALY RNA binding protein like	607.347	0.778348	0.125918	6.18138	6.35437e-10	1.48069e-08
ENSG00000133275	1455	CSNK1G2	casein kinase 1 gamma 2	2013.06	-0.529912	0.0857432	-6.18023	6.40099e-10	1.48914e-08
ENSG00000100167	55964	SEPT3	septin 3	3950.14	0.59391	0.0961549	6.17659	6.54996e-10	1.52133e-08
ENSG00000172819	5916	RARG	retinoic acid receptor gamma	622.532	-0.768133	0.124368	-6.17632	6.56134e-10	1.52151e-08
ENSG00000099625	255057	CBARP	CACN beta subunit associated regulatory protein	1091.31	0.68351	0.110731	6.17271	6.71284e-10	1.55413e-08
ENSG00000182481	3838	KPNA2	karyopherin subunit alpha 2	7138.8	-0.417473	0.067691	-6.16733	6.94517e-10	1.60533e-08
ENSG00000273079	2904	GRIN2B	glutamate ionotropic receptor NMDA type subunit 2B	444.899	0.945161	0.153451	6.15935	7.30424e-10	1.68561e-08
ENSG00000165949	3429	IFI27	interferon alpha inducible protein 27	135.984	-1.28233	0.208252	-6.15761	7.38529e-10	1.70158e-08
ENSG00000137509	5547	PRCP	prolylcarboxypeptidase	12916.3	-0.388666	0.0631357	-6.15605	7.45824e-10	1.71563e-08
ENSG00000253910	56103	PCDHGB2	protocadherin gamma subfamily B, 2	888.665	0.67619	0.109901	6.15274	7.61538e-10	1.74898e-08
ENSG00000178695	115207	KCTD12	potassium channel tetramerization domain containing 12	4632.96	-0.453012	0.0736442	-6.15137	7.68188e-10	1.76143e-08
ENSG00000152954	140767	NRSN1	neurensin 1	131.356	-1.30815	0.212737	-6.14917	7.78906e-10	1.78032e-08
ENSG00000119596	56252	YLPM1	YLP motif containing 1	7197.93	0.433465	0.0704907	6.14925	7.785e-10	1.78032e-08
ENSG00000071073	11320	MGAT4A	mannosyl (alpha-1,3-)-glycoprotein beta-1,4-N-acetylglucosaminyltransferase, isozyme A	402.916	0.95587	0.155733	6.13787	8.36341e-10	1.90856e-08
ENSG00000147100	6567	SLC16A2	solute carrier family 16 member 2	4417.67	0.457742	0.0745979	6.13613	8.45553e-10	1.92652e-08
ENSG00000125247	84899	TMTC4	transmembrane and tetratricopeptide repeat containing 4	1836.43	0.654708	0.106728	6.13435	8.55095e-10	1.94517e-08
ENSG00000141756	60681	FKBP10	FK506 binding protein 10	25498.8	-0.404704	0.0660363	-6.1285	8.87101e-10	2.01479e-08
ENSG00000090889	24137	KIF4A	kinesin family member 4A	1093.11	-0.636758	0.103928	-6.12692	8.95963e-10	2.0317e-08
ENSG00000182985	23705	CADM1	cell adhesion molecule 1	8968.78	0.557024	0.0909428	6.12499	9.06894e-10	2.05324e-08
ENSG00000077264	5063	PAK3	p21 (RAC1) activated kinase 3	1387.03	0.6239	0.101961	6.11901	9.41559e-10	2.12837e-08
ENSG00000118193	9928	KIF14	kinesin family member 14	320.691	-0.957054	0.156452	-6.11723	9.52142e-10	2.14891e-08
ENSG00000170962	80310	PDGFD	platelet derived growth factor D	546.8	-0.790243	0.129385	-6.10767	1.01096e-09	2.2745e-08
ENSG00000059915	5662	PSD	pleckstrin and Sec7 domain containing	246.399	1.05028	0.171958	6.10777	1.01033e-09	2.2745e-08
ENSG00000168078	55872	PBK	PDZ binding kinase	755.282	-0.716332	0.117318	-6.10591	1.02218e-09	2.29615e-08
ENSG00000134308	10971	YWHAQ	tyrosine 3-monooxygenase/tryptophan 5-monooxygenase activation protein theta	15661	0.459465	0.0752549	6.10545	1.02513e-09	2.29917e-08
ENSG00000101290	8760	CDS2	CDP-diacylglycerol synthase 2	10181.1	0.417713	0.0684204	6.1051	1.02735e-09	2.30056e-08
ENSG00000136193	9805	SCRN1	secernin 1	28995.9	0.419235	0.0686815	6.10405	1.03417e-09	2.31222e-08
ENSG00000142192	351	APP	amyloid beta precursor protein	67657.9	-0.362136	0.059369	-6.09975	1.06234e-09	2.37151e-08
ENSG00000164032	3015	H2AFZ	H2A histone family member Z	4910.18	-0.446892	0.0732857	-6.09794	1.07442e-09	2.38925e-08
ENSG00000139971	145407	C14orf37	chromosome 14 open reading frame 37	2919.04	0.50209	0.0823393	6.09782	1.07528e-09	2.38925e-08
ENSG00000152217	26040	SETBP1	SET binding protein 1	2178.2	0.609759	0.0999936	6.09798	1.07419e-09	2.38925e-08
ENSG00000008118	57172	CAMK1G	calcium/calmodulin dependent protein kinase IG	80.3049	1.45868	0.239709	6.08523	1.16326e-09	2.58074e-08
ENSG00000227051	56967	C14orf132	chromosome 14 open reading frame 132	5968	-0.439873	0.0725202	-6.06552	1.31528e-09	2.91351e-08
ENSG00000130600	283120	H19	H19, imprinted maternally expressed transcript (non-protein coding)	1442.89	0.599183	0.0989353	6.05632	1.39275e-09	3.08035e-08
ENSG00000221890	23467	NPTXR	neuronal pentraxin receptor	2321.37	0.567241	0.0937153	6.05281	1.42342e-09	3.14334e-08
ENSG00000213347	83463	MXD3	MAX dimerization protein 3	345.224	-0.930087	0.153698	-6.05139	1.43601e-09	3.16627e-08
ENSG00000100314	164633	CABP7	calcium binding protein 7	1668.86	0.582803	0.0963586	6.04827	1.46405e-09	3.22317e-08
ENSG00000166426	1381	CRABP1	cellular retinoic acid binding protein 1	3290.3	0.610996	0.101026	6.04793	1.46715e-09	3.22503e-08
ENSG00000123416	10376	TUBA1B	tubulin alpha 1b	6120.54	-0.424384	0.0702251	-6.0432	1.51092e-09	3.31617e-08
ENSG00000149591	6876	TAGLN	transgelin	25019.2	-0.45014	0.0745262	-6.04003	1.5409e-09	3.37681e-08
ENSG00000181541	10586	MAB21L2	mab-21 like 2	403.322	0.926597	0.153431	6.03916	1.54915e-09	3.38971e-08
ENSG00000161791	91010	FMNL3	formin like 3	663.774	-0.753098	0.124853	-6.03189	1.62055e-09	3.54054e-08
ENSG00000132640	22903	BTBD3	BTB domain containing 3	1883.82	0.592961	0.0984505	6.02294	1.71281e-09	3.73642e-08
ENSG00000188477	NA	NA	NA	183.364	-1.19664	0.19869	-6.02265	1.71585e-09	3.73739e-08
ENSG00000147027	83604	TMEM47	transmembrane protein 47	3098.18	0.486374	0.0807684	6.02184	1.7245e-09	3.75052e-08
ENSG00000198780	26049	FAM169A	family with sequence similarity 169 member A	1041.54	0.688833	0.114455	6.0184	1.76149e-09	3.82517e-08
ENSG00000105223	23646	PLD3	phospholipase D family member 3	28199.4	-0.385478	0.0640649	-6.01699	1.77693e-09	3.85287e-08
ENSG00000196975	307	ANXA4	annexin A4	1254.84	-0.617598	0.102707	-6.01319	1.81902e-09	3.9382e-08
ENSG00000147416	526	ATP6V1B2	ATPase H+ transporting V1 subunit B2	6888.49	0.409027	0.0680362	6.01191	1.83354e-09	3.96366e-08
ENSG00000197122	6714	SRC	SRC proto-oncogene, non-receptor tyrosine kinase	1939.93	-0.535251	0.0891046	-6.00699	1.88994e-09	4.07942e-08
ENSG00000260257	NA	NA	NA	133.08	-1.36681	0.227595	-6.00548	1.90772e-09	4.11163e-08
ENSG00000164983	157378	TMEM65	transmembrane protein 65	1315.97	0.617002	0.102815	6.00107	1.96025e-09	4.2185e-08
ENSG00000257093	57189	KIAA1147	KIAA1147	1213.77	0.64655	0.107784	5.99855	1.99086e-09	4.27157e-08
ENSG00000183117	64478	CSMD1	CUB and Sushi multiple domains 1	292.337	0.974634	0.162472	5.99877	1.98814e-09	4.27157e-08
ENSG00000124383	10199	MPHOSPH10	M-phase phosphoprotein 10	788.603	-0.744846	0.124177	-5.99824	1.99471e-09	4.27345e-08
ENSG00000003096	90293	KLHL13	kelch like family member 13	2081.6	0.585011	0.0976001	5.99395	2.04801e-09	4.3811e-08
ENSG00000133678	80195	TMEM254	transmembrane protein 254	1603.73	0.543868	0.0907403	5.99368	2.05145e-09	4.38191e-08
ENSG00000113810	10051	SMC4	structural maintenance of chromosomes 4	1181.3	-0.599301	0.0999933	-5.99341	2.05486e-09	4.38267e-08
ENSG00000269893	100093630	SNHG8	small nucleolar RNA host gene 8	2034.16	0.52213	0.0871379	5.99199	2.07288e-09	4.41455e-08
ENSG00000081913	23239	PHLPP1	PH domain and leucine rich repeat protein phosphatase 1	6987.99	0.413347	0.069042	5.98689	2.1389e-09	4.54841e-08
ENSG00000138778	1062	CENPE	centromere protein E	254.86	-1.09951	0.183752	-5.98366	2.18184e-09	4.63285e-08
ENSG00000134323	4613	MYCN	MYCN proto-oncogene, bHLH transcription factor	1289.57	-0.600003	0.1003	-5.9821	2.20273e-09	4.67031e-08
ENSG00000065665	55176	SEC61A2	Sec61 translocon alpha 2 subunit	1249.68	0.601033	0.100609	5.97395	2.31571e-09	4.90261e-08
ENSG00000100994	5834	PYGB	glycogen phosphorylase B	11548.7	0.379443	0.0635283	5.97281	2.33198e-09	4.92979e-08
ENSG00000156103	4325	MMP16	matrix metallopeptidase 16	2704.38	0.531344	0.0889903	5.97081	2.36074e-09	4.98324e-08
ENSG00000166925	81628	TSC22D4	TSC22 domain family member 4	8849.79	0.420076	0.0703923	5.96765	2.40699e-09	5.07342e-08
ENSG00000087274	118	ADD1	adducin 1	25937.1	0.365189	0.0612146	5.96571	2.43571e-09	5.12642e-08
ENSG00000166135	55662	HIF1AN	hypoxia inducible factor 1 alpha subunit inhibitor	3713.94	0.454466	0.0762943	5.95675	2.57304e-09	5.40753e-08
ENSG00000128536	222256	CDHR3	cadherin related family member 3	279.668	1.00597	0.168919	5.95533	2.59544e-09	5.44663e-08
ENSG00000148606	11128	POLR3A	RNA polymerase III subunit A	2465.6	0.503679	0.0846919	5.94719	2.72783e-09	5.71609e-08
ENSG00000082482	3776	KCNK2	potassium two pore domain channel subfamily K member 2	52.8849	1.47212	0.247629	5.94485	2.76705e-09	5.78983e-08
ENSG00000197879	4641	MYO1C	myosin IC	2839.28	-0.571278	0.0961041	-5.94437	2.77529e-09	5.79863e-08
ENSG00000138650	57575	PCDH10	protocadherin 10	15875.8	0.473523	0.0797026	5.94112	2.83076e-09	5.90592e-08
ENSG00000109572	1182	CLCN3	chloride voltage-gated channel 3	9060.37	0.437628	0.0737325	5.93535	2.93222e-09	6.10872e-08
ENSG00000140859	3801	KIFC3	kinesin family member C3	2183.75	-0.545416	0.0919195	-5.93363	2.96301e-09	6.16392e-08
ENSG00000115884	6382	SDC1	syndecan 1	880.34	-0.692279	0.116772	-5.92848	3.05752e-09	6.34423e-08
ENSG00000168214	3516	RBPJ	recombination signal binding protein for immunoglobulin kappa J region	3781.31	0.456991	0.0770848	5.92843	3.05852e-09	6.34423e-08
ENSG00000148204	286204	CRB2	crumbs 2, cell polarity complex component	14664.8	0.499871	0.0843543	5.92585	3.10685e-09	6.43518e-08
ENSG00000175215	10106	CTDSP2	CTD small phosphatase 2	9242.82	0.423702	0.0715037	5.9256	3.11153e-09	6.43558e-08
ENSG00000196547	4122	MAN2A2	mannosidase alpha class 2A member 2	4281.6	0.520309	0.0878758	5.92095	3.20084e-09	6.61078e-08
ENSG00000196562	55959	SULF2	sulfatase 2	21424	-1.0136	0.171329	-5.91607	3.29729e-09	6.80018e-08
ENSG00000138944	85352	SHISAL1	shisa like 1	3077.8	0.529582	0.0895292	5.91519	3.31499e-09	6.82688e-08
ENSG00000099331	4650	MYO9B	myosin IXB	4472.45	-0.460567	0.0779301	-5.91	3.42103e-09	7.03516e-08
ENSG00000171956	27023	FOXB1	forkhead box B1	506.145	0.898731	0.152491	5.89365	3.77756e-09	7.75723e-08
ENSG00000181222	NA	NA	NA	17287.9	0.37623	0.0638512	5.89229	3.80891e-09	7.81045e-08
ENSG00000044574	3309	HSPA5	heat shock protein family A (Hsp70) member 5	35317.8	-0.354924	0.0603312	-5.88292	4.03079e-09	8.25364e-08
ENSG00000132003	65249	ZSWIM4	zinc finger SWIM-type containing 4	685.768	0.701902	0.119416	5.8778	4.15758e-09	8.50113e-08
ENSG00000116128	607	BCL9	B-cell CLL/lymphoma 9	2637.29	0.474119	0.0808424	5.86473	4.4987e-09	9.18555e-08
ENSG00000107796	59	ACTA2	actin, alpha 2, smooth muscle, aorta	18121	-0.47234	0.080564	-5.86292	4.548e-09	9.27301e-08
ENSG00000135862	3915	LAMC1	laminin subunit gamma 1	20785.7	-0.359644	0.0613947	-5.85789	4.68781e-09	9.54451e-08
ENSG00000180447	2619	GAS1	growth arrest specific 1	1162.77	0.5951	0.1016	5.85727	4.70536e-09	9.56667e-08
ENSG00000173852	23333	DPY19L1	dpy-19 like C-mannosyltransferase 1	3495.39	0.457226	0.0782083	5.84626	5.02741e-09	1.0207e-07
ENSG00000131771	84152	PPP1R1B	protein phosphatase 1 regulatory inhibitor subunit 1B	224.944	1.04175	0.178203	5.84583	5.04037e-09	1.02189e-07
ENSG00000184205	64061	TSPYL2	TSPY like 2	1734.71	0.526188	0.0900152	5.84554	5.04923e-09	1.02224e-07
ENSG00000083312	3842	TNPO1	transportin 1	6376.1	0.444442	0.0760452	5.84444	5.08261e-09	1.02755e-07
ENSG00000111371	81539	SLC38A1	solute carrier family 38 member 1	4495.12	-0.420527	0.0720767	-5.83443	5.39753e-09	1.08968e-07
ENSG00000116991	57568	SIPA1L2	signal induced proliferation associated 1 like 2	5437.48	0.436694	0.0748704	5.83267	5.45485e-09	1.0997e-07
ENSG00000168461	11031	RAB31	RAB31, member RAS oncogene family	16358.4	0.479801	0.0823221	5.82834	5.59821e-09	1.12702e-07
ENSG00000100292	3162	HMOX1	heme oxygenase 1	1055.31	-0.657499	0.112837	-5.82701	5.64302e-09	1.13267e-07
ENSG00000137309	3159	HMGA1	high mobility group AT-hook 1	2801.79	0.491529	0.0843566	5.8268	5.64996e-09	1.13267e-07
ENSG00000048052	9734	HDAC9	histone deacetylase 9	1248.15	0.711766	0.122146	5.82716	5.638e-09	1.13267e-07
ENSG00000127084	89846	FGD3	FYVE, RhoGEF and PH domain containing 3	939.788	0.628403	0.107858	5.82622	5.66975e-09	1.13506e-07
ENSG00000100335	54471	MIEF1	mitochondrial elongation factor 1	4801.01	0.428924	0.0736826	5.82124	5.84123e-09	1.16776e-07
ENSG00000164611	9232	PTTG1	pituitary tumor-transforming 1	1044.41	-0.616892	0.106003	-5.81957	5.89975e-09	1.17782e-07
ENSG00000111961	23328	SASH1	SAM and SH3 domain containing 1	2169.87	0.58971	0.101475	5.81137	6.19621e-09	1.23357e-07
ENSG00000182575	11248	NXPH3	neurexophilin 3	235.68	1.02407	0.176213	5.81157	6.189e-09	1.23357e-07
ENSG00000166016	25841	ABTB2	ankyrin repeat and BTB domain containing 2	459.23	0.832633	0.143287	5.81093	6.21258e-09	1.23512e-07
ENSG00000175063	11065	UBE2C	ubiquitin conjugating enzyme E2 C	897.967	-0.631468	0.108868	-5.80032	6.61901e-09	1.3141e-07
ENSG00000095564	9044	BTAF1	B-TFIID TATA-box binding protein associated factor 1	1540.51	0.616169	0.106339	5.79437	6.85767e-09	1.3596e-07
ENSG00000249087	148898	ZNF436-AS1	ZNF436 antisense RNA 1	550.121	0.788175	0.13606	5.79287	6.91934e-09	1.36993e-07
ENSG00000156466	392255	GDF6	growth differentiation factor 6	239.998	-1.04997	0.181283	-5.79189	6.95985e-09	1.37606e-07
ENSG00000260539	NA	NA	NA	3582	-0.540647	0.0934265	-5.78687	7.17102e-09	1.41421e-07
ENSG00000099954	27443	CECR2	CECR2, histone acetyl-lysine reader	1164.61	0.700403	0.121034	5.78683	7.17253e-09	1.41421e-07
ENSG00000147231	55086	CXorf57	chromosome X open reading frame 57	477.347	0.818054	0.141422	5.7845	7.27291e-09	1.43204e-07
ENSG00000125851	5126	PCSK2	proprotein convertase subtilisin/kexin type 2	296.592	0.959867	0.165983	5.78294	7.3408e-09	1.44342e-07
ENSG00000116990	4610	MYCL	MYCL proto-oncogene, bHLH transcription factor	1376.15	0.555347	0.0961214	5.77756	7.57922e-09	1.48826e-07
ENSG00000189241	7259	TSPYL1	TSPY like 1	5614.42	0.401753	0.069571	5.77472	7.70833e-09	1.51155e-07
ENSG00000137809	22801	ITGA11	integrin subunit alpha 11	3027.8	-0.626018	0.10843	-5.77348	7.7649e-09	1.52056e-07
ENSG00000162458	54751	FBLIM1	filamin binding LIM protein 1	2006.98	-0.502867	0.0871947	-5.76717	8.06134e-09	1.57646e-07
ENSG00000142599	473	RERE	arginine-glutamic acid dipeptide repeats	8798.89	0.381342	0.0661709	5.76299	8.2637e-09	1.61165e-07
ENSG00000171316	55636	CHD7	chromodomain helicase DNA binding protein 7	4494.01	0.417595	0.0724598	5.76313	8.25695e-09	1.61165e-07
ENSG00000100003	23541	SEC14L2	SEC14 like lipid binding 2	1287.42	-0.558647	0.0969881	-5.75996	8.41356e-09	1.63865e-07
ENSG00000144583	57574	MARCH4	membrane associated ring-CH-type finger 4	54.2832	1.42179	0.246921	5.75808	8.50744e-09	1.65469e-07
ENSG00000100060	4242	MFNG	MFNG O-fucosylpeptide 3-beta-N-acetylglucosaminyltransferase	772.918	0.67129	0.116597	5.75735	8.5443e-09	1.65961e-07
ENSG00000106366	5054	SERPINE1	serpin family E member 1	960.59	0.643304	0.11177	5.75563	8.63212e-09	1.6744e-07
ENSG00000062725	10513	APPBP2	amyloid beta precursor protein binding protein 2	2828.63	0.52945	0.0920608	5.75109	8.86716e-09	1.71767e-07
ENSG00000165678	27069	GHITM	growth hormone inducible transmembrane protein	6356.56	0.393082	0.0683813	5.74838	9.01032e-09	1.74305e-07
ENSG00000166165	1152	CKB	creatine kinase B	67891.4	0.365382	0.0635813	5.74669	9.10086e-09	1.75819e-07
ENSG00000133321	5920	RARRES3	retinoic acid receptor responder 3	1018.73	-0.604971	0.105326	-5.74381	9.25714e-09	1.78598e-07
ENSG00000114988	81562	LMAN2L	lectin, mannose binding 2 like	3574.02	0.438337	0.0763254	5.743	9.30151e-09	1.79213e-07
ENSG00000100033	5625	PRODH	proline dehydrogenase 1	1641.41	0.539074	0.0939376	5.73864	9.54393e-09	1.83637e-07
ENSG00000146426	26230	TIAM2	T-cell lymphoma invasion and metastasis 2	699.915	0.683494	0.119231	5.7325	9.89624e-09	1.90161e-07
ENSG00000253368	388610	TRNP1	TMF1-regulated nuclear protein 1	1839.34	0.515852	0.0900889	5.72604	1.02802e-08	1.97275e-07
ENSG00000136928	9568	GABBR2	gamma-aminobutyric acid type B receptor subunit 2	35767.9	0.479538	0.0837928	5.7229	1.04721e-08	2.0069e-07
ENSG00000181085	225689	MAPK15	mitogen-activated protein kinase 15	222.523	-1.03961	0.18172	-5.72094	1.05939e-08	2.02752e-07
ENSG00000118873	25782	RAB3GAP2	RAB3 GTPase activating non-catalytic protein subunit 2	2450.14	0.539866	0.0944636	5.71507	1.09662e-08	2.09598e-07
ENSG00000006125	163	AP2B1	adaptor related protein complex 2 beta 1 subunit	29728.6	0.398427	0.0697484	5.71235	1.11428e-08	2.1269e-07
ENSG00000188766	399473	SPRED3	sprouty related EVH1 domain containing 3	107.281	1.2556	0.21994	5.70882	1.13761e-08	2.16856e-07
ENSG00000156671	142891	SAMD8	sterile alpha motif domain containing 8	5727.47	0.460656	0.0807232	5.70661	1.1525e-08	2.19402e-07
ENSG00000152782	53354	PANK1	pantothenate kinase 1	632.469	0.760062	0.133249	5.70407	1.1698e-08	2.22401e-07
ENSG00000105227	57716	PRX	periaxin	666.735	-0.688575	0.1208	-5.70012	1.19726e-08	2.2732e-07
ENSG00000177181	284716	RIMKLA	ribosomal modification protein rimK like family member A	291.593	0.960229	0.168594	5.69551	1.23004e-08	2.33236e-07
ENSG00000170876	79188	TMEM43	transmembrane protein 43	4756.09	-0.417015	0.0732788	-5.6908	1.26443e-08	2.39441e-07
ENSG00000074590	9891	NUAK1	NUAK family kinase 1	1864.34	-0.631433	0.110964	-5.69042	1.26728e-08	2.39664e-07
ENSG00000197057	401124	DTHD1	death domain containing 1	254.35	1.0315	0.181401	5.68629	1.29829e-08	2.45206e-07
ENSG00000122679	10268	RAMP3	receptor activity modifying protein 3	58.0277	-1.39485	0.245378	-5.68449	1.31207e-08	2.47482e-07
ENSG00000072310	6720	SREBF1	sterol regulatory element binding transcription factor 1	12604.1	0.372094	0.0654667	5.68372	1.31798e-08	2.48272e-07
ENSG00000136040	10154	PLXNC1	plexin C1	421.428	0.818784	0.144119	5.6813	1.33676e-08	2.51247e-07
ENSG00000115828	25797	QPCT	glutaminyl-peptide cyclotransferase	321.82	0.90806	0.159835	5.68123	1.33728e-08	2.51247e-07
ENSG00000169679	699	BUB1	BUB1 mitotic checkpoint serine/threonine kinase	928.435	-0.619756	0.109154	-5.67781	1.36432e-08	2.55992e-07
ENSG00000138162	10579	TACC2	transforming acidic coiled-coil containing protein 2	2205.62	0.499234	0.0879591	5.67575	1.38084e-08	2.58754e-07
ENSG00000188153	1287	COL4A5	collagen type IV alpha 5 chain	5230.64	-0.427005	0.0752402	-5.67522	1.38508e-08	2.59211e-07
ENSG00000213626	81606	LBH	limb bud and heart development	957.181	0.617697	0.108923	5.67097	1.41991e-08	2.65382e-07
ENSG00000158201	171586	ABHD3	abhydrolase domain containing 3	355.128	0.871289	0.15366	5.67022	1.42611e-08	2.66194e-07
ENSG00000083168	7994	KAT6A	lysine acetyltransferase 6A	4348.41	0.541141	0.0954662	5.6684	1.44133e-08	2.68687e-07
ENSG00000203772	503542	SPRN	shadow of prion protein	597.807	0.72296	0.127579	5.66675	1.45535e-08	2.70947e-07
ENSG00000198792	25829	TMEM184B	transmembrane protein 184B	3163.8	0.440116	0.0777634	5.65968	1.51655e-08	2.81977e-07
ENSG00000084636	1307	COL16A1	collagen type XVI alpha 1 chain	1259.49	-0.60026	0.106068	-5.65919	1.52088e-08	2.82415e-07
ENSG00000184678	8349	HIST2H2BE	histone cluster 2 H2B family member e	2347.12	0.525759	0.0929313	5.65751	1.53588e-08	2.84832e-07
ENSG00000143469	255928	SYT14	synaptotagmin 14	336.628	0.911376	0.161124	5.65637	1.54604e-08	2.86347e-07
ENSG00000230487	114796	PSMG3-AS1	PSMG3 antisense RNA 1 (head to head)	1142.47	0.602723	0.106613	5.65338	1.57322e-08	2.91006e-07
ENSG00000168502	23255	MTCL1	microtubule crosslinking factor 1	2501.66	0.466632	0.0826211	5.64785	1.62465e-08	3.00132e-07
ENSG00000112294	7915	ALDH5A1	aldehyde dehydrogenase 5 family member A1	3087.39	0.486382	0.0861367	5.64664	1.63618e-08	3.01873e-07
ENSG00000154654	4685	NCAM2	neural cell adhesion molecule 2	151.687	1.14787	0.203325	5.64549	1.64709e-08	3.03495e-07
ENSG00000104518	79792	GSDMD	gasdermin D	292.39	-0.918687	0.163155	-5.63078	1.79397e-08	3.29969e-07
ENSG00000169129	84632	AFAP1L2	actin filament associated protein 1 like 2	376.95	0.890836	0.158212	5.63065	1.79536e-08	3.29969e-07
ENSG00000166886	4665	NAB2	NGFI-A binding protein 2	1958.09	-0.483027	0.0858024	-5.62953	1.80705e-08	3.31693e-07
ENSG00000115762	55041	PLEKHB2	pleckstrin homology domain containing B2	6604.14	0.468453	0.0832245	5.62878	1.81485e-08	3.327e-07
ENSG00000188368	284338	PRR19	proline rich 19	326.634	0.876453	0.15581	5.62515	1.85345e-08	3.39341e-07
ENSG00000128578	57464	STRIP2	striatin interacting protein 2	307.107	1.01517	0.18051	5.62394	1.86655e-08	3.41304e-07
ENSG00000129250	10749	KIF1C	kinesin family member 1C	6431.69	-0.400608	0.0712468	-5.62282	1.87862e-08	3.43075e-07
ENSG00000134901	79070	KDELC1	KDEL motif containing 1	539.785	-0.747916	0.13311	-5.61877	1.92326e-08	3.50782e-07
ENSG00000196963	NA	NA	NA	562.698	0.738424	0.131528	5.61421	1.97466e-08	3.59698e-07
ENSG00000124496	55809	TRERF1	transcriptional regulating factor 1	285.536	0.945014	0.168427	5.61081	2.01385e-08	3.66373e-07
ENSG00000162614	91624	NEXN	nexilin F-actin binding protein	961.906	-0.648094	0.115576	-5.60753	2.05234e-08	3.72902e-07
ENSG00000198000	55035	NOL8	nucleolar protein 8	1227.31	-0.560561	0.100178	-5.59563	2.19817e-08	3.98895e-07
ENSG00000169184	4330	MN1	MN1 proto-oncogene, transcriptional regulator	1194.52	-0.578693	0.103468	-5.59296	2.23235e-08	4.04585e-07
ENSG00000144746	10550	ARL6IP5	ADP ribosylation factor like GTPase 6 interacting protein 5	8273.34	0.372551	0.06662	5.59217	2.24243e-08	4.05388e-07
ENSG00000166847	84516	DCTN5	dynactin subunit 5	5154.23	0.437524	0.0782385	5.59218	2.2423e-08	4.05388e-07
ENSG00000144597	85403	EAF1	ELL associated factor 1	1682.77	0.502158	0.0898166	5.59092	2.25865e-08	4.07807e-07
ENSG00000118946	27253	PCDH17	protocadherin 17	1006.71	0.710527	0.127153	5.58797	2.29738e-08	4.14278e-07
ENSG00000157514	1831	TSC22D3	TSC22 domain family member 3	881.688	0.611284	0.109487	5.58316	2.36181e-08	4.25362e-07
ENSG00000162337	4041	LRP5	LDL receptor related protein 5	3043.1	-0.443696	0.0795096	-5.58042	2.39945e-08	4.316e-07
ENSG00000079819	2037	EPB41L2	erythrocyte membrane protein band 4.1 like 2	3332.17	0.44549	0.0798517	5.57897	2.4195e-08	4.34662e-07
ENSG00000079616	3835	KIF22	kinesin family member 22	1736.14	-0.500163	0.0897174	-5.57487	2.47715e-08	4.44462e-07
ENSG00000187189	23270	TSPYL4	TSPY like 4	4674.5	0.410463	0.0736461	5.57345	2.49737e-08	4.47532e-07
ENSG00000144485	55502	HES6	hes family bHLH transcription factor 6	11156.3	0.378147	0.0679219	5.56739	2.58589e-08	4.62816e-07
ENSG00000116729	79971	WLS	wntless Wnt ligand secretion mediator	14849.1	-0.352233	0.063356	-5.55959	2.70402e-08	4.83356e-07
ENSG00000123131	10549	PRDX4	peroxiredoxin 4	3167.84	-0.445935	0.0803341	-5.551	2.84035e-08	5.07094e-07
ENSG00000104435	11075	STMN2	stathmin 2	530.44	0.737853	0.132934	5.55051	2.84843e-08	5.07905e-07
ENSG00000114166	8850	KAT2B	lysine acetyltransferase 2B	3476.88	0.505473	0.091096	5.5488	2.87645e-08	5.12265e-07
ENSG00000148400	4851	NOTCH1	notch 1	15426.9	0.380639	0.068615	5.54746	2.89844e-08	5.1546e-07
ENSG00000172318	8708	B3GALT1	beta-1,3-galactosyltransferase 1	552.412	0.726782	0.131016	5.54727	2.90157e-08	5.1546e-07
ENSG00000260482	NA	NA	NA	1420.42	0.699214	0.126055	5.54691	2.90758e-08	5.15889e-07
ENSG00000223865	3115	HLA-DPB1	major histocompatibility complex, class II, DP beta 1	1877.65	0.516242	0.0932071	5.53866	3.04792e-08	5.40121e-07
ENSG00000134874	22873	DZIP1	DAZ interacting zinc finger protein 1	1873.87	-0.480683	0.086809	-5.53725	3.07256e-08	5.43816e-07
ENSG00000181751	90355	C5orf30	chromosome 5 open reading frame 30	1093.23	0.652815	0.118002	5.53223	3.16179e-08	5.58921e-07
ENSG00000108309	10900	RUNDC3A	RUN domain containing 3A	276.571	0.953723	0.172442	5.53069	3.18982e-08	5.63183e-07
ENSG00000136485	10238	DCAF7	DDB1 and CUL4 associated factor 7	12457.6	0.378503	0.0684454	5.53	3.20224e-08	5.64681e-07
ENSG00000134121	10752	CHL1	cell adhesion molecule L1 like	26973.8	0.435138	0.0787278	5.52711	3.25542e-08	5.72651e-07
ENSG00000087258	2775	GNAO1	G protein subunit alpha o1	3627.54	1.33266	0.241106	5.52727	3.25256e-08	5.72651e-07
ENSG00000166833	89797	NAV2	neuron navigator 2	2251.9	1.08991	0.197335	5.52313	3.33018e-08	5.85084e-07
ENSG00000213390	84986	ARHGAP19	Rho GTPase activating protein 19	2310.11	-0.483982	0.0877343	-5.51645	3.45909e-08	6.06086e-07
ENSG00000101310	10483	SEC23B	Sec23 homolog B, coat complex II component	5063.1	0.425915	0.077205	5.51668	3.45459e-08	6.06086e-07
ENSG00000152642	23171	GPD1L	glycerol-3-phosphate dehydrogenase 1 like	1275.45	0.591115	0.107158	5.51629	3.46239e-08	6.06086e-07
ENSG00000198961	9867	PJA2	praja ring finger ubiquitin ligase 2	15173.9	0.43711	0.0793001	5.51211	3.54567e-08	6.19909e-07
ENSG00000114480	2632	GBE1	1,4-alpha-glucan branching enzyme 1	1954.7	0.482095	0.0875412	5.50707	3.64863e-08	6.37135e-07
ENSG00000157856	92749	DRC1	dynein regulatory complex subunit 1	291.996	-0.887539	0.16129	-5.50275	3.73918e-08	6.52152e-07
ENSG00000105426	5802	PTPRS	protein tyrosine phosphatase, receptor type S	28019.5	-0.40272	0.0731939	-5.5021	3.75288e-08	6.53341e-07
ENSG00000137343	79969	ATAT1	alpha tubulin acetyltransferase 1	1759.95	0.490179	0.0890912	5.502	3.75509e-08	6.53341e-07
ENSG00000106823	1842	ECM2	extracellular matrix protein 2	149.264	-1.10477	0.200948	-5.49779	3.84578e-08	6.675e-07
ENSG00000163584	200916	RPL22L1	ribosomal protein L22 like 1	2043.9	-0.479926	0.087293	-5.49787	3.84405e-08	6.675e-07
ENSG00000057704	57458	TMCC3	transmembrane and coiled-coil domain family 3	252.314	0.964656	0.17556	5.49472	3.91326e-08	6.78392e-07
ENSG00000104812	2997	GYS1	glycogen synthase 1	3502.44	0.422071	0.076817	5.4945	3.91809e-08	6.78411e-07
ENSG00000112742	7272	TTK	TTK protein kinase	362.204	-0.830207	0.15117	-5.49189	3.97664e-08	6.87719e-07
ENSG00000170989	1901	S1PR1	sphingosine-1-phosphate receptor 1	2684.44	1.13185	0.206227	5.48836	4.05672e-08	7.00724e-07
ENSG00000172986	727936	GXYLT2	glucoside xylosyltransferase 2	818.387	-0.663102	0.120838	-5.48752	4.07619e-08	7.03241e-07
ENSG00000139219	1280	COL2A1	collagen type II alpha 1 chain	70.8264	1.31641	0.239934	5.48658	4.09801e-08	7.06157e-07
ENSG00000166794	5479	PPIB	peptidylprolyl isomerase B	6228.61	-0.397178	0.0724731	-5.48035	4.24493e-08	7.30597e-07
ENSG00000134363	10468	FST	follistatin	439.273	-0.890279	0.162584	-5.4758	4.35537e-08	7.48707e-07
ENSG00000164061	8927	BSN	bassoon presynaptic cytomatrix protein	463.737	0.785407	0.143494	5.47345	4.41359e-08	7.57806e-07
ENSG00000164796	114788	CSMD3	CUB and Sushi multiple domains 3	166.191	1.09745	0.200572	5.4716	4.45999e-08	7.64858e-07
ENSG00000044524	2042	EPHA3	EPH receptor A3	13683.2	0.406458	0.0745299	5.45363	4.9353e-08	8.45362e-07
ENSG00000000971	3075	CFH	complement factor H	58.3975	-1.33673	0.245245	-5.45059	5.02018e-08	8.58875e-07
ENSG00000124479	4693	NDP	NDP, norrin cystine knot growth factor	2038.19	0.465358	0.0854772	5.44424	5.20282e-08	8.89063e-07
ENSG00000140332	7090	TLE3	transducin like enhancer of split 3	2237	-0.471826	0.086691	-5.44262	5.25019e-08	8.96091e-07
ENSG00000115935	7456	WIPF1	WAS/WASL interacting protein family member 1	2360.2	0.448074	0.0823714	5.43968	5.33753e-08	9.09916e-07
ENSG00000075142	6717	SRI	sorcin	19186.9	0.361224	0.0664257	5.43801	5.38796e-08	9.17424e-07
ENSG00000157150	7079	TIMP4	TIMP metallopeptidase inhibitor 4	2553.18	0.573459	0.105548	5.43316	5.5366e-08	9.41616e-07
ENSG00000106415	113263	GLCCI1	glucocorticoid induced 1	698.282	0.652557	0.120162	5.43065	5.61492e-08	9.53805e-07
ENSG00000111328	8099	CDK2AP1	cyclin dependent kinase 2 associated protein 1	9147.63	-0.353734	0.0652476	-5.42141	5.91304e-08	1.00326e-06
ENSG00000123485	55355	HJURP	Holliday junction recognition protein	458.452	-0.753918	0.139099	-5.42001	5.95962e-08	1.00997e-06
ENSG00000112419	9749	PHACTR2	phosphatase and actin regulator 2	667.03	-0.66939	0.123529	-5.41888	5.99737e-08	1.01517e-06
ENSG00000171475	147179	WIPF2	WAS/WASL interacting protein family member 2	5650.08	0.37827	0.0698516	5.41534	6.11721e-08	1.03423e-06
ENSG00000197415	79674	VEPH1	ventricular zone expressed PH domain containing 1	2235.18	0.451739	0.0834304	5.41456	6.14391e-08	1.03753e-06
ENSG00000102007	5355	PLP2	proteolipid protein 2	1725.68	-0.486047	0.089881	-5.40767	6.3849e-08	1.0749e-06
ENSG00000165821	6297	SALL2	spalt like transcription factor 2	9276.97	0.425072	0.0786064	5.40759	6.38767e-08	1.0749e-06
ENSG00000198947	1756	DMD	dystrophin	1434.44	0.528145	0.0976656	5.40768	6.38448e-08	1.0749e-06
ENSG00000164574	55568	GALNT10	polypeptide N-acetylgalactosaminyltransferase 10	4130.56	0.403262	0.0745948	5.40603	6.44355e-08	1.08303e-06
ENSG00000007402	9254	CACNA2D2	calcium voltage-gated channel auxiliary subunit alpha2delta 2	71.8825	1.2956	0.239685	5.40542	6.46573e-08	1.08549e-06
ENSG00000154511	388650	FAM69A	family with sequence similarity 69 member A	2814.08	-0.555091	0.102782	-5.40065	6.63982e-08	1.11341e-06
ENSG00000135525	9053	MAP7	microtubule associated protein 7	4982.47	0.396516	0.0734809	5.39618	6.80761e-08	1.14021e-06
ENSG00000119333	89891	WDR34	WD repeat domain 34	3401.69	-0.414855	0.0769042	-5.39444	6.87373e-08	1.14995e-06
ENSG00000104219	51201	ZDHHC2	zinc finger DHHC-type containing 2	2223.21	0.487882	0.0905096	5.39039	7.03043e-08	1.17479e-06
ENSG00000184232	220323	OAF	out at first homolog	563.429	-0.713482	0.132367	-5.39018	7.03889e-08	1.17484e-06
ENSG00000136938	10541	ANP32B	acidic nuclear phosphoprotein 32 family member B	4210.7	-0.394716	0.0732388	-5.38944	7.06771e-08	1.17828e-06
ENSG00000177169	8408	ULK1	unc-51 like autophagy activating kinase 1	2193.84	-0.505985	0.0939372	-5.38642	7.18738e-08	1.19684e-06
ENSG00000144290	57282	SLC4A10	solute carrier family 4 member 10	102.874	1.1957	0.222231	5.38043	7.43081e-08	1.23594e-06
ENSG00000102230	9468	PCYT1B	phosphate cytidylyltransferase 1, choline, beta	3520.25	0.42714	0.0794395	5.37692	7.57723e-08	1.25884e-06
ENSG00000107719	27143	PALD1	phosphatase domain containing, paladin 1	1152.46	0.562243	0.1046	5.37519	7.6502e-08	1.26949e-06
ENSG00000175155	388403	YPEL2	yippee like 2	629.691	-0.659168	0.122684	-5.37292	7.74732e-08	1.28412e-06
ENSG00000174791	9610	RIN1	Ras and Rab interactor 1	745.399	-0.631415	0.117545	-5.37171	7.79939e-08	1.29126e-06
ENSG00000188011	285093	RTP5	receptor transporter protein 5 (putative)	83.6105	1.24395	0.231608	5.37094	7.83255e-08	1.29526e-06
ENSG00000197451	3182	HNRNPAB	heterogeneous nuclear ribonucleoprotein A/B	7868.46	-0.40961	0.0762991	-5.36848	7.94037e-08	1.31158e-06
ENSG00000185728	253943	YTHDF3	YTH N6-methyladenosine RNA binding protein 3	3072.45	0.439008	0.0818031	5.36665	8.02145e-08	1.32345e-06
ENSG00000172965	112597	CYTOR	cytoskeleton regulator RNA	940.954	-0.594307	0.11079	-5.36429	8.12694e-08	1.33931e-06
ENSG00000186642	5138	PDE2A	phosphodiesterase 2A	1219.79	1.18132	0.22034	5.36135	8.26018e-08	1.35971e-06
ENSG00000131773	10656	KHDRBS3	KH RNA binding domain containing, signal transduction associated 3	1176.14	-0.560539	0.104571	-5.36037	8.30527e-08	1.36557e-06
ENSG00000107438	9124	PDLIM1	PDZ and LIM domain 1	1535.74	-0.600412	0.11213	-5.3546	8.57448e-08	1.40822e-06
ENSG00000261115	100507421	TMEM178B	transmembrane protein 178B	3289.59	0.548173	0.102404	5.35304	8.64903e-08	1.41884e-06
ENSG00000119147	84417	C2orf40	chromosome 2 open reading frame 40	66.5592	1.30798	0.244495	5.34972	8.80908e-08	1.44344e-06
ENSG00000171680	57449	PLEKHG5	pleckstrin homology and RhoGEF domain containing G5	2390.65	-0.470072	0.0879067	-5.3474	8.92246e-08	1.46035e-06
ENSG00000072952	10335	MRVI1	murine retrovirus integration site 1 homolog	350.625	0.825288	0.154447	5.34349	9.11722e-08	1.49053e-06
ENSG00000149596	57158	JPH2	junctophilin 2	1171.42	-0.562635	0.105319	-5.34222	9.18167e-08	1.49936e-06
ENSG00000151240	22982	DIP2C	disco interacting protein 2 homolog C	3627.76	0.401616	0.0752282	5.33863	9.36498e-08	1.52756e-06
ENSG00000122034	2971	GTF3A	general transcription factor IIIA	2732.97	-0.45916	0.0860269	-5.3374	9.42895e-08	1.53624e-06
ENSG00000135540	57224	NHSL1	NHS like 1	8029.77	0.363534	0.0681253	5.33626	9.48815e-08	1.54414e-06
ENSG00000261185	NA	NA	NA	146.605	1.08095	0.202761	5.33115	9.75921e-08	1.58645e-06
ENSG00000130766	83667	SESN2	sestrin 2	3540.17	0.419544	0.0787232	5.32936	9.85582e-08	1.60034e-06
ENSG00000143751	163859	SDE2	SDE2 telomere maintenance homolog	1126.29	0.58224	0.109372	5.32348	1.01802e-07	1.65115e-06
ENSG00000123560	5354	PLP1	proteolipid protein 1	17821.5	0.353127	0.066345	5.32259	1.02302e-07	1.65739e-06
ENSG00000141682	5366	PMAIP1	phorbol-12-myristate-13-acetate-induced protein 1	281.089	0.876744	0.164746	5.32178	1.02758e-07	1.66289e-06
ENSG00000154359	91694	LONRF1	LON peptidase N-terminal domain and ring finger 1	1404.54	0.540301	0.101635	5.31609	1.06022e-07	1.71379e-06
ENSG00000177030	10522	DEAF1	DEAF1, transcription factor	4069.1	-0.396064	0.0745083	-5.31571	1.06241e-07	1.71539e-06
ENSG00000136859	23452	ANGPTL2	angiopoietin like 2	1719.78	-0.494908	0.0931436	-5.31339	1.07606e-07	1.73548e-06
ENSG00000070214	23446	SLC44A1	solute carrier family 44 member 1	4447.34	-0.393957	0.0741619	-5.31212	1.08359e-07	1.74567e-06
ENSG00000123575	139231	FAM199X	family with sequence similarity 199, X-linked	3086.9	0.492736	0.0927618	5.31184	1.08524e-07	1.74635e-06
ENSG00000132000	79883	PODNL1	podocan like 1	408.328	0.779471	0.147034	5.30129	1.14986e-07	1.84827e-06
ENSG00000241839	80301	PLEKHO2	pleckstrin homology domain containing O2	1030.42	0.578697	0.109293	5.2949	1.1908e-07	1.91195e-06
ENSG00000163083	3625	INHBB	inhibin beta B subunit	237.326	0.997653	0.188672	5.28777	1.23816e-07	1.98576e-06
ENSG00000136802	56262	LRRC8A	leucine rich repeat containing 8 VRAC subunit A	6297.83	-0.364384	0.0689241	-5.28675	1.24509e-07	1.99464e-06
ENSG00000178568	2066	ERBB4	erb-b2 receptor tyrosine kinase 4	1401.86	0.654808	0.124022	5.27978	1.29339e-07	2.06971e-06
ENSG00000173457	26472	PPP1R14B	protein phosphatase 1 regulatory inhibitor subunit 14B	3296.86	-0.412334	0.0781202	-5.27819	1.30465e-07	2.08541e-06
ENSG00000168309	11170	FAM107A	family with sequence similarity 107 member A	5633.68	0.485647	0.0920569	5.27551	1.32385e-07	2.11375e-06
ENSG00000051108	9709	HERPUD1	homocysteine inducible ER protein with ubiquitin like domain 1	2286.56	-0.43584	0.0826529	-5.27314	1.34111e-07	2.13892e-06
ENSG00000181191	64219	PJA1	praja ring finger ubiquitin ligase 1	2646.21	0.449881	0.0853198	5.27288	1.34301e-07	2.13958e-06
ENSG00000214655	23053	ZSWIM8	zinc finger SWIM-type containing 8	3056.25	0.405691	0.0770391	5.26604	1.39398e-07	2.21831e-06
ENSG00000129116	23022	PALLD	palladin, cytoskeletal associated protein	16884.7	-0.419672	0.0797432	-5.26279	1.41883e-07	2.25535e-06
ENSG00000119912	3416	IDE	insulin degrading enzyme	2062.37	0.462454	0.0878971	5.26132	1.43027e-07	2.27103e-06
ENSG00000105357	79784	MYH14	myosin heavy chain 14	2125.73	0.463848	0.0881728	5.26067	1.43532e-07	2.27402e-06
ENSG00000141574	6398	SECTM1	secreted and transmembrane 1	170.04	1.02966	0.19572	5.26086	1.43381e-07	2.27402e-06
ENSG00000109113	83871	RAB34	RAB34, member RAS oncogene family	1676.65	-0.471787	0.0896949	-5.25992	1.44121e-07	2.27844e-06
ENSG00000114698	57088	PLSCR4	phospholipid scramblase 4	2169.18	0.497012	0.0944943	5.2597	1.44288e-07	2.27844e-06
ENSG00000091656	79776	ZFHX4	zinc finger homeobox 4	5003.11	0.523031	0.0994385	5.25985	1.44173e-07	2.27844e-06
ENSG00000122584	30010	NXPH1	neurexophilin 1	258.059	0.905535	0.172208	5.25837	1.45337e-07	2.29248e-06
ENSG00000125733	9322	TRIP10	thyroid hormone receptor interactor 10	1121.23	-0.532556	0.101419	-5.25105	1.51237e-07	2.38294e-06
ENSG00000172765	23023	TMCC1	transmembrane and coiled-coil domain family 1	3395.59	0.399399	0.0760679	5.25056	1.51639e-07	2.38664e-06
ENSG00000178999	9212	AURKB	aurora kinase B	360.722	-0.785524	0.149622	-5.25006	1.52052e-07	2.39054e-06
ENSG00000267473	NA	NA	NA	261.902	0.901014	0.171807	5.24435	1.56834e-07	2.46302e-06
ENSG00000120725	64374	SIL1	SIL1 nucleotide exchange factor	2002.77	-0.475872	0.0907753	-5.24231	1.58583e-07	2.48776e-06
ENSG00000172123	55106	SLFN12	schlafen family member 12	590.016	-0.674373	0.128694	-5.24012	1.60476e-07	2.51197e-06
ENSG00000171067	53838	C11orf24	chromosome 11 open reading frame 24	1862.4	-0.524911	0.100171	-5.24015	1.60445e-07	2.51197e-06
ENSG00000158417	9669	EIF5B	eukaryotic translation initiation factor 5B	6367.46	-0.48771	0.0932001	-5.23294	1.66837e-07	2.6087e-06
ENSG00000105894	5764	PTN	pleiotrophin	41389	0.346901	0.0663363	5.22943	1.70038e-07	2.65584e-06
ENSG00000141367	1213	CLTC	clathrin heavy chain	31491.3	0.369655	0.0707136	5.22749	1.71822e-07	2.6808e-06
ENSG00000166482	4239	MFAP4	microfibril associated protein 4	5215.29	-0.495047	0.0947102	-5.22696	1.72317e-07	2.68559e-06
ENSG00000177697	977	CD151	CD151 molecule (Raph blood group)	16157.4	-0.369374	0.070707	-5.22401	1.75092e-07	2.72589e-06
ENSG00000164651	221833	SP8	Sp8 transcription factor	1330.48	0.599052	0.114702	5.22266	1.76372e-07	2.74284e-06
ENSG00000162496	9249	DHRS3	dehydrogenase/reductase 3	1621.19	-0.472219	0.0904454	-5.22104	1.77916e-07	2.76387e-06
ENSG00000240849	387521	TMEM189	transmembrane protein 189	2746.36	-0.44172	0.084628	-5.21954	1.79363e-07	2.78333e-06
ENSG00000184564	84189	SLITRK6	SLIT and NTRK like family member 6	309.089	-0.885577	0.169685	-5.21894	1.79946e-07	2.78935e-06
ENSG00000124228	55661	DDX27	DEAD-box helicase 27	1457.18	-0.507126	0.0971842	-5.2182	1.80675e-07	2.79763e-06
ENSG00000151458	57182	ANKRD50	ankyrin repeat domain 50	3162.65	0.424201	0.0813294	5.21584	1.82985e-07	2.83036e-06
ENSG00000018189	22902	RUFY3	RUN and FYVE domain containing 3	4425.27	0.382317	0.0733328	5.21345	1.85361e-07	2.86402e-06
ENSG00000119397	11064	CNTRL	centriolin	286.986	-0.847236	0.16253	-5.21281	1.86004e-07	2.87087e-06
ENSG00000174111	NA	NA	NA	405.289	0.797871	0.153193	5.20827	1.90608e-07	2.93876e-06
ENSG00000129353	57153	SLC44A2	solute carrier family 44 member 2	17888.9	0.321864	0.0618257	5.20599	1.92966e-07	2.97193e-06
ENSG00000197928	342926	ZNF677	zinc finger protein 677	218.197	0.94091	0.180802	5.2041	1.9494e-07	2.99911e-06
ENSG00000229520	NA	NA	NA	90.6028	1.19037	0.228844	5.20169	1.97485e-07	3.03501e-06
ENSG00000183111	389337	ARHGEF37	Rho guanine nucleotide exchange factor 37	1121.5	-0.528009	0.101561	-5.19896	2.00407e-07	3.07662e-06
ENSG00000213853	2013	EMP2	epithelial membrane protein 2	729.786	-0.603686	0.116193	-5.19556	2.04102e-07	3.13001e-06
ENSG00000113328	900	CCNG1	cyclin G1	1886.31	0.456658	0.0879089	5.19468	2.05076e-07	3.14157e-06
ENSG00000218739	100505876	CEBPZOS	CEBPZ opposite strand	899.999	-0.573064	0.110342	-5.19352	2.06351e-07	3.15774e-06
ENSG00000117632	3925	STMN1	stathmin 1	10341.9	-0.347017	0.066849	-5.19107	2.09092e-07	3.19629e-06
ENSG00000100401	5905	RANGAP1	Ran GTPase activating protein 1	7170.95	-0.356549	0.068736	-5.18722	2.13452e-07	3.25945e-06
ENSG00000110057	81622	UNC93B1	unc-93 homolog B1, TLR signaling regulator	368.749	-0.835494	0.161252	-5.18129	2.20355e-07	3.36129e-06
ENSG00000134287	377	ARF3	ADP ribosylation factor 3	12770.7	0.335846	0.0648587	5.17813	2.24127e-07	3.4152e-06
ENSG00000121152	23397	NCAPH	non-SMC condensin I complex subunit H	751.154	-0.636166	0.122866	-5.17772	2.24615e-07	3.419e-06
ENSG00000106460	54664	TMEM106B	transmembrane protein 106B	2525.78	0.506323	0.0978416	5.17492	2.28006e-07	3.46695e-06
ENSG00000041515	23026	MYO16	myosin XVI	780.773	0.597227	0.115447	5.17319	2.3013e-07	3.49554e-06
ENSG00000259871	NA	NA	NA	42.1863	-1.29147	0.249717	-5.17174	2.31926e-07	3.5191e-06
ENSG00000147642	55638	SYBU	syntabulin	2012.5	0.525178	0.10158	5.17008	2.33988e-07	3.54663e-06
ENSG00000187837	3006	HIST1H1C	histone cluster 1 H1 family member c	1084.26	-0.590665	0.114269	-5.16907	2.35262e-07	3.56219e-06
ENSG00000104490	83988	NCALD	neurocalcin delta	12129.1	0.328519	0.0635863	5.16651	2.38505e-07	3.60748e-06
ENSG00000077782	2260	FGFR1	fibroblast growth factor receptor 1	8319.47	0.361176	0.0699113	5.1662	2.389e-07	3.60966e-06
ENSG00000170345	2353	FOS	Fos proto-oncogene, AP-1 transcription factor subunit	3576.39	0.39279	0.0760675	5.1637	2.42111e-07	3.65432e-06
ENSG00000220205	6844	VAMP2	vesicle associated membrane protein 2	2889.21	0.403325	0.0781409	5.16151	2.44969e-07	3.69358e-06
ENSG00000106785	9830	TRIM14	tripartite motif containing 14	1455.54	-0.485478	0.0940744	-5.16058	2.46192e-07	3.70605e-06
ENSG00000156011	23362	PSD3	pleckstrin and Sec7 domain containing 3	2856.89	-0.410403	0.079528	-5.16048	2.46312e-07	3.70605e-06
ENSG00000179051	55920	RCC2	regulator of chromosome condensation 2	4649.86	-0.373016	0.0723272	-5.15735	2.50475e-07	3.76472e-06
ENSG00000136542	11227	GALNT5	polypeptide N-acetylgalactosaminyltransferase 5	232.397	-0.940238	0.182397	-5.15491	2.53759e-07	3.8101e-06
ENSG00000184613	4753	NELL2	neural EGFL like 2	3105.16	1.23434	0.239685	5.14987	2.60667e-07	3.90973e-06
ENSG00000149256	26011	TENM4	teneurin transmembrane protein 4	8667.92	0.465	0.0903613	5.146	2.66095e-07	3.98697e-06
ENSG00000175899	2	A2M	alpha-2-macroglobulin	60960.9	0.322791	0.0627497	5.14411	2.68797e-07	4.02327e-06
ENSG00000137501	54843	SYTL2	synaptotagmin like 2	1937.92	-0.441701	0.0859271	-5.14042	2.74121e-07	4.09868e-06
ENSG00000091622	83394	PITPNM3	PITPNM family member 3	919.174	0.677231	0.131758	5.13997	2.74778e-07	4.10423e-06
ENSG00000166912	54893	MTMR10	myotubularin related protein 10	1848.81	0.487758	0.0948988	5.13977	2.75071e-07	4.10434e-06
ENSG00000105968	94239	H2AFV	H2A histone family member V	5626.54	-0.356728	0.0694189	-5.13877	2.76544e-07	4.12203e-06
ENSG00000108179	10105	PPIF	peptidylprolyl isomerase F	3624.38	0.389235	0.0757491	5.13848	2.76969e-07	4.12408e-06
ENSG00000154764	7476	WNT7A	Wnt family member 7A	74.9401	1.21084	0.235833	5.13429	2.83213e-07	4.21269e-06
ENSG00000103145	54985	HCFC1R1	host cell factor C1 regulator 1	2881.47	-0.40777	0.0794707	-5.13107	2.88099e-07	4.28093e-06
ENSG00000095203	54566	EPB41L4B	erythrocyte membrane protein band 4.1 like 4B	89.9373	1.19488	0.23292	5.13001	2.89719e-07	4.30055e-06
ENSG00000101134	55816	DOK5	docking protein 5	1103.57	0.55934	0.109054	5.12903	2.91239e-07	4.31863e-06
ENSG00000204323	643008	SMIM5	small integral membrane protein 5	159.346	-1.01694	0.198348	-5.12706	2.94301e-07	4.35954e-06
ENSG00000143228	83540	NUF2	NUF2, NDC80 kinetochore complex component	262.519	-0.868049	0.169378	-5.12492	2.97667e-07	4.40485e-06
ENSG00000103647	10391	CORO2B	coronin 2B	13971.7	0.327858	0.0639803	5.12436	2.98556e-07	4.41346e-06
ENSG00000116132	5396	PRRX1	paired related homeobox 1	1326.77	-0.514989	0.100572	-5.12062	3.0453e-07	4.49715e-06
ENSG00000179454	54813	KLHL28	kelch like family member 28	590.869	0.659349	0.128873	5.11627	3.1164e-07	4.59741e-06
ENSG00000063241	79763	ISOC2	isochorismatase domain containing 2	1626.95	-0.484526	0.0947217	-5.11526	3.13304e-07	4.61721e-06
ENSG00000081138	1005	CDH7	cadherin 7	33.3106	1.27033	0.248368	5.11471	3.14223e-07	4.62601e-06
ENSG00000072110	87	ACTN1	actinin alpha 1	22488.6	-0.396548	0.0775528	-5.11326	3.16649e-07	4.65694e-06
ENSG00000049860	3074	HEXB	hexosaminidase subunit beta	1691.78	-0.472693	0.0924505	-5.11293	3.17194e-07	4.66018e-06
ENSG00000122877	1959	EGR2	early growth response 2	416.455	-0.778018	0.152198	-5.11189	3.18952e-07	4.68123e-06
ENSG00000034510	9168	TMSB10	thymosin beta 10	32873.5	-0.363396	0.0711185	-5.10973	3.22624e-07	4.73029e-06
ENSG00000160716	1141	CHRNB2	cholinergic receptor nicotinic beta 2 subunit	240.702	0.90455	0.177039	5.10933	3.23307e-07	4.73546e-06
ENSG00000134882	337867	UBAC2	UBA domain containing 2	5557.87	-0.39825	0.0779541	-5.10878	3.24254e-07	4.74449e-06
ENSG00000198931	353	APRT	adenine phosphoribosyltransferase	3393.96	-0.391191	0.0766264	-5.10517	3.30503e-07	4.831e-06
ENSG00000091129	4897	NRCAM	neuronal cell adhesion molecule	7159.24	0.445318	0.0873008	5.10096	3.37941e-07	4.93469e-06
ENSG00000168906	4144	MAT2A	methionine adenosyltransferase 2A	5250.22	-0.357588	0.0701286	-5.09903	3.41395e-07	4.97683e-06
ENSG00000132970	10810	WASF3	WAS protein family member 3	994.813	0.632501	0.124045	5.09896	3.4152e-07	4.97683e-06
ENSG00000164073	256471	MFSD8	major facilitator superfamily domain containing 8	468.444	0.744145	0.146049	5.09516	3.48441e-07	5.07254e-06
ENSG00000107130	23413	NCS1	neuronal calcium sensor 1	5822.66	-0.349944	0.0687078	-5.09322	3.52033e-07	5.11964e-06
ENSG00000052126	54477	PLEKHA5	pleckstrin homology domain containing A5	808.233	-0.58603	0.115073	-5.09268	3.53038e-07	5.12906e-06
ENSG00000182580	2049	EPHB3	EPH receptor B3	10296.2	0.32942	0.0647217	5.08979	3.58463e-07	5.20261e-06
ENSG00000117450	5052	PRDX1	peroxiredoxin 1	41027.3	-0.343529	0.0675405	-5.08627	3.65184e-07	5.29479e-06
ENSG00000120833	8835	SOCS2	suppressor of cytokine signaling 2	1709.64	0.492151	0.0967736	5.08559	3.66478e-07	5.3082e-06
ENSG00000069248	55746	NUP133	nucleoporin 133	4548.64	0.376043	0.0739643	5.08411	3.69351e-07	5.34442e-06
ENSG00000151725	79682	CENPU	centromere protein U	600.501	-0.640124	0.126022	-5.07948	3.78473e-07	5.46539e-06
ENSG00000143061	3321	IGSF3	immunoglobulin superfamily member 3	5524.66	0.362556	0.0713756	5.07955	3.78338e-07	5.46539e-06
ENSG00000090530	55214	P3H2	prolyl 3-hydroxylase 2	1578.02	-0.47716	0.0939584	-5.07842	3.80584e-07	5.49036e-06
ENSG00000167123	51148	CERCAM	cerebral endothelial cell adhesion molecule	3421.15	-0.413106	0.0814183	-5.07388	3.89793e-07	5.61757e-06
ENSG00000157103	6529	SLC6A1	solute carrier family 6 member 1	998.274	1.15647	0.227996	5.07233	3.92969e-07	5.65766e-06
ENSG00000162998	2487	FRZB	frizzled related protein	1481.44	-0.563785	0.111187	-5.07061	3.96538e-07	5.70331e-06
ENSG00000115163	1058	CENPA	centromere protein A	257.106	-0.874437	0.172467	-5.07016	3.97478e-07	5.71111e-06
ENSG00000181291	124842	TMEM132E	transmembrane protein 132E	7768.11	0.435665	0.0859386	5.06949	3.98892e-07	5.72569e-06
ENSG00000175093	92369	SPSB4	splA/ryanodine receptor domain and SOCS box containing 4	557.231	0.664759	0.131164	5.06815	4.01706e-07	5.76033e-06
ENSG00000101335	10398	MYL9	myosin light chain 9	2028.89	-0.540456	0.106725	-5.064	4.10552e-07	5.88131e-06
ENSG00000130508	7837	PXDN	peroxidasin	7059.23	-0.40195	0.0793871	-5.06316	4.12357e-07	5.90126e-06
ENSG00000121064	59342	SCPEP1	serine carboxypeptidase 1	874.886	-0.566914	0.112093	-5.05756	4.2466e-07	6.07129e-06
ENSG00000128283	11135	CDC42EP1	CDC42 effector protein 1	7571.24	-0.429444	0.0849479	-5.05538	4.29525e-07	6.13473e-06
ENSG00000140943	8720	MBTPS1	membrane bound transcription factor peptidase, site 1	6295.8	-0.344462	0.0681414	-5.0551	4.30155e-07	6.13762e-06
ENSG00000136770	64215	DNAJC1	DnaJ heat shock protein family (Hsp40) member C1	5492.67	-0.364435	0.0721414	-5.05167	4.37957e-07	6.24274e-06
ENSG00000054598	2296	FOXC1	forkhead box C1	224.838	0.8961	0.177413	5.05091	4.39701e-07	6.26138e-06
ENSG00000139289	22822	PHLDA1	pleckstrin homology like domain family A member 1	5594.4	-0.398615	0.0789279	-5.05037	4.40958e-07	6.27305e-06
ENSG00000149639	140710	SOGA1	suppressor of glucose, autophagy associated 1	7376.01	0.368567	0.0729874	5.04973	4.42428e-07	6.28773e-06
ENSG00000167703	124935	SLC43A2	solute carrier family 43 member 2	6139.48	0.375611	0.0744183	5.0473	4.48108e-07	6.36216e-06
ENSG00000185896	3916	LAMP1	lysosomal associated membrane protein 1	21136.6	-0.316695	0.0627624	-5.04593	4.5133e-07	6.40157e-06
ENSG00000095739	25805	BAMBI	BMP and activin membrane bound inhibitor	1165.07	-0.541884	0.107417	-5.04469	4.54266e-07	6.43686e-06
ENSG00000144566	5868	RAB5A	RAB5A, member RAS oncogene family	4482	0.387589	0.0768628	5.04261	4.59213e-07	6.50053e-06
ENSG00000117650	4751	NEK2	NIMA related kinase 2	319.885	-0.828661	0.164541	-5.03621	4.74851e-07	6.71528e-06
ENSG00000184985	57537	SORCS2	sortilin related VPS10 domain containing receptor 2	8874.72	0.387994	0.0770594	5.035	4.77861e-07	6.75119e-06
ENSG00000160917	10898	CPSF4	cleavage and polyadenylation specific factor 4	2804.17	-0.396378	0.07875	-5.03338	4.81917e-07	6.80181e-06
ENSG00000154217	26207	PITPNC1	phosphatidylinositol transfer protein, cytoplasmic 1	2091.4	1.05737	0.210172	5.03096	4.88022e-07	6.88121e-06
ENSG00000144579	58190	CTDSP1	CTD small phosphatase 1	4267.7	-0.374588	0.074474	-5.02978	4.91044e-07	6.91702e-06
ENSG00000161888	147841	SPC24	SPC24, NDC80 kinetochore complex component	358.858	-0.755108	0.150342	-5.02261	5.09732e-07	7.17323e-06
ENSG00000111846	2651	GCNT2	glucosaminyl (N-acetyl) transferase 2, I-branching enzyme (I blood group)	768.159	0.608029	0.121103	5.02076	5.14683e-07	7.23581e-06
ENSG00000109787	51274	KLF3	Kruppel like factor 3	1352.08	0.490587	0.0977952	5.01647	5.26295e-07	7.39182e-06
ENSG00000164949	2669	GEM	GTP binding protein overexpressed in skeletal muscle	573.645	-0.636552	0.126931	-5.01495	5.3048e-07	7.44332e-06
ENSG00000203485	64423	INF2	inverted formin, FH2 and WH2 domain containing	2051.71	-0.435292	0.0870224	-5.00207	5.67176e-07	7.95044e-06
ENSG00000198796	115701	ALPK2	alpha kinase 2	5900.65	-0.381143	0.0762042	-5.00161	5.68534e-07	7.9617e-06
ENSG00000100297	4174	MCM5	minichromosome maintenance complex component 5	2509.19	-0.468482	0.0936736	-5.00122	5.69696e-07	7.97019e-06
ENSG00000152104	5784	PTPN14	protein tyrosine phosphatase, non-receptor type 14	3673.29	-0.393503	0.0786997	-5.00006	5.73137e-07	8.01052e-06
ENSG00000116830	8458	TTF2	transcription termination factor 2	797.384	-0.577827	0.115631	-4.99718	5.81741e-07	8.12287e-06
ENSG00000111145	2004	ELK3	ELK3, ETS transcription factor	1229.12	-0.491161	0.098324	-4.99533	5.87355e-07	8.19328e-06
ENSG00000131473	47	ACLY	ATP citrate lyase	17946.8	0.345326	0.0692132	4.98931	6.0596e-07	8.44461e-06
ENSG00000103723	8120	AP3B2	adaptor related protein complex 3 beta 2 subunit	697.89	0.596672	0.119596	4.98905	6.0677e-07	8.44769e-06
ENSG00000108518	5216	PFN1	profilin 1	12952.4	-0.328031	0.065755	-4.98869	6.07896e-07	8.45518e-06
ENSG00000131435	8572	PDLIM4	PDZ and LIM domain 4	5274.94	-0.396516	0.0795053	-4.98729	6.12319e-07	8.50844e-06
ENSG00000196313	9883	POM121	POM121 transmembrane nucleoporin	1043.55	0.596754	0.119735	4.98396	6.22964e-07	8.64799e-06
ENSG00000145730	5066	PAM	peptidylglycine alpha-amidating monooxygenase	12980.1	-0.314551	0.0631201	-4.98338	6.24842e-07	8.65731e-06
ENSG00000251396	NA	NA	NA	215.268	0.928726	0.186361	4.98347	6.2453e-07	8.65731e-06
ENSG00000133703	3845	KRAS	KRAS proto-oncogene, GTPase	2042.87	0.461197	0.0925826	4.98147	6.31038e-07	8.73474e-06
ENSG00000166997	245812	CNPY4	canopy FGF signaling regulator 4	1313.92	-0.493825	0.0991388	-4.98115	6.32085e-07	8.7408e-06
ENSG00000114904	6787	NEK4	NIMA related kinase 4	1645.23	0.507319	0.101882	4.97949	6.37515e-07	8.8074e-06
ENSG00000196189	64218	SEMA4A	semaphorin 4A	151.218	1.03581	0.208246	4.97395	6.56039e-07	9.0546e-06
ENSG00000270607	NA	NA	NA	132.09	1.03416	0.207939	4.97336	6.58032e-07	9.07339e-06
ENSG00000115053	4691	NCL	nucleolin	37812.6	-0.348129	0.0700212	-4.97177	6.63445e-07	9.13924e-06
ENSG00000147324	9258	MFHAS1	malignant fibrous histiocytoma amplified sequence 1	2665.24	0.43277	0.0870593	4.97097	6.66181e-07	9.16813e-06
ENSG00000091436	51776	MAP3K20	mitogen-activated protein kinase kinase kinase 20	1600.61	-0.465912	0.093754	-4.96952	6.71188e-07	9.22819e-06
ENSG00000163623	4825	NKX6-1	NK6 homeobox 1	5094.93	-0.388726	0.0782588	-4.96718	6.79327e-07	9.33116e-06
ENSG00000145945	26240	FAM50B	family with sequence similarity 50 member B	69.3981	-1.18436	0.238664	-4.96243	6.96149e-07	9.55309e-06
ENSG00000178602	150677	OTOS	otospiralin	38.8458	1.23939	0.249815	4.96123	7.00483e-07	9.60338e-06
ENSG00000111530	55832	CAND1	cullin associated and neddylation dissociated 1	7605.31	0.334969	0.0675248	4.96068	7.02467e-07	9.62138e-06
ENSG00000156265	56911	MAP3K7CL	MAP3K7 C-terminal like	466.609	-0.771539	0.155702	-4.95523	7.22461e-07	9.8858e-06
ENSG00000118762	5311	PKD2	polycystin 2, transient receptor potential cation channel	1993.64	-0.427133	0.0862055	-4.95482	7.23964e-07	9.88751e-06
ENSG00000140396	10499	NCOA2	nuclear receptor coactivator 2	1410.79	0.52598	0.106152	4.95497	7.23421e-07	9.88751e-06
ENSG00000187514	5757	PTMA	prothymosin, alpha	5918.18	-0.359866	0.0726605	-4.9527	7.31919e-07	9.98666e-06
ENSG00000130309	79709	COLGALT1	collagen beta(1-O)galactosyltransferase 1	3950.1	-0.370313	0.0747999	-4.95071	7.39439e-07	1.00797e-05
ENSG00000101057	4605	MYBL2	MYB proto-oncogene like 2	1757.45	-0.446243	0.0901588	-4.94952	7.43978e-07	1.01319e-05
ENSG00000131188	80758	PRR7	proline rich 7, synaptic	555.568	-0.648776	0.131093	-4.94896	7.46102e-07	1.01512e-05
ENSG00000169718	64118	DUS1L	dihydrouridine synthase 1 like	1056.79	-0.507679	0.102638	-4.94629	7.56402e-07	1.02816e-05
ENSG00000243335	154881	KCTD7	potassium channel tetramerization domain containing 7	2332.61	0.470883	0.0952054	4.94597	7.57647e-07	1.02888e-05
ENSG00000175792	8607	RUVBL1	RuvB like AAA ATPase 1	4047.05	-0.37291	0.0754057	-4.94539	7.59925e-07	1.031e-05
ENSG00000173801	3728	JUP	junction plakoglobin	260.51	-0.829791	0.167847	-4.94373	7.66402e-07	1.0388e-05
ENSG00000166508	4176	MCM7	minichromosome maintenance complex component 7	6476.11	-0.351232	0.071108	-4.93941	7.83591e-07	1.0611e-05
ENSG00000065882	23216	TBC1D1	TBC1 domain family member 1	1586.42	-0.449455	0.0910036	-4.93888	7.85735e-07	1.063e-05
ENSG00000144320	80856	LNPK	lunapark, ER junction formation factor	2234.08	0.465911	0.094362	4.93749	7.91348e-07	1.06959e-05
ENSG00000103187	23406	COTL1	coactosin like F-actin binding protein 1	7939.56	-0.387101	0.0784149	-4.93657	7.95098e-07	1.07364e-05
ENSG00000111859	4739	NEDD9	neural precursor cell expressed, developmentally down-regulated 9	3318.33	-0.397764	0.0806051	-4.93473	8.02616e-07	1.08278e-05
ENSG00000166289	79156	PLEKHF1	pleckstrin homology and FYVE domain containing 1	453.856	0.695734	0.140994	4.93448	8.03628e-07	1.08312e-05
ENSG00000171533	4135	MAP6	microtubule associated protein 6	3432.29	0.374106	0.0758942	4.9293	8.25239e-07	1.11121e-05
ENSG00000167632	83696	TRAPPC9	trafficking protein particle complex 9	2934	0.383083	0.0777342	4.92812	8.30256e-07	1.11692e-05
ENSG00000198846	9760	TOX	thymocyte selection associated high mobility group box	2812.88	0.39978	0.0811711	4.92515	8.42956e-07	1.13294e-05
ENSG00000170275	10491	CRTAP	cartilage associated protein	8844.72	0.330404	0.0671689	4.919	8.69892e-07	1.16805e-05
ENSG00000185650	677	ZFP36L1	ZFP36 ring finger protein like 1	6174.28	-0.346126	0.0704138	-4.9156	8.85123e-07	1.18739e-05
ENSG00000116852	23046	KIF21B	kinesin family member 21B	180.978	0.973554	0.198093	4.91464	8.89445e-07	1.19207e-05
ENSG00000071539	9319	TRIP13	thyroid hormone receptor interactor 13	737.052	-0.575836	0.117202	-4.91319	8.96067e-07	1.19983e-05
ENSG00000145632	10769	PLK2	polo like kinase 2	3021.79	-0.479937	0.0977396	-4.91037	9.09059e-07	1.21609e-05
ENSG00000175104	7189	TRAF6	TNF receptor associated factor 6	687.564	0.613857	0.125079	4.90774	9.21311e-07	1.23133e-05
ENSG00000105664	1311	COMP	cartilage oligomeric matrix protein	151.583	-1.00552	0.204934	-4.90657	9.26849e-07	1.23758e-05
ENSG00000203879	2664	GDI1	GDP dissociation inhibitor 1	29860.3	0.299393	0.0610216	4.90634	9.27913e-07	1.23785e-05
ENSG00000164970	203259	FAM219A	family with sequence similarity 219 member A	2493.93	0.397078	0.0809699	4.90403	9.38918e-07	1.25137e-05
ENSG00000104133	80208	SPG11	SPG11, spatacsin vesicle trafficking associated	3900.79	0.411626	0.0839955	4.90058	9.55558e-07	1.27236e-05
ENSG00000165637	7417	VDAC2	voltage dependent anion channel 2	1602.95	0.448241	0.0914708	4.90037	9.56564e-07	1.27252e-05
ENSG00000171604	51523	CXXC5	CXXC finger protein 5	8975.79	-0.369299	0.0753806	-4.89913	9.62622e-07	1.2794e-05
ENSG00000168386	11259	FILIP1L	filamin A interacting protein 1 like	262.119	-0.879951	0.179638	-4.89847	9.65852e-07	1.2825e-05
ENSG00000134697	29889	GNL2	G protein nucleolar 2	2592.41	-0.4422	0.0903456	-4.89454	9.85358e-07	1.30608e-05
ENSG00000204852	79600	TCTN1	tectonic family member 1	3189.99	-0.386146	0.0788935	-4.89453	9.85429e-07	1.30608e-05
ENSG00000117385	64175	P3H1	prolyl 3-hydroxylase 1	2098.12	-0.480683	0.0982142	-4.89422	9.86939e-07	1.30688e-05
ENSG00000187601	28986	MAGEH1	MAGE family member H1	2127.42	0.411489	0.0840919	4.89333	9.91458e-07	1.31165e-05
ENSG00000123700	3759	KCNJ2	potassium voltage-gated channel subfamily J member 2	196.323	0.922823	0.188642	4.89194	9.98455e-07	1.31969e-05
ENSG00000079215	6507	SLC1A3	solute carrier family 1 member 3	31716.6	0.392954	0.0804792	4.88267	1.04659e-06	1.38204e-05
ENSG00000130429	10095	ARPC1B	actin related protein 2/3 complex subunit 1B	371.585	-0.737756	0.151153	-4.88087	1.05619e-06	1.39343e-05
ENSG00000167635	7705	ZNF146	zinc finger protein 146	3636.83	-0.365725	0.0749451	-4.8799	1.06141e-06	1.39904e-05
ENSG00000176890	7298	TYMS	thymidylate synthetase	1529.17	-0.492077	0.100898	-4.87695	1.07736e-06	1.41876e-05
ENSG00000150687	11098	PRSS23	protease, serine 23	5338.34	-0.385347	0.0790262	-4.87619	1.08154e-06	1.42296e-05
ENSG00000237515	729993	SHISA9	shisa family member 9	3931.66	0.386062	0.0791781	4.87586	1.08333e-06	1.424e-05
ENSG00000020577	23034	SAMD4A	sterile alpha motif domain containing 4A	2216.01	0.415122	0.0852129	4.87158	1.10708e-06	1.45389e-05
ENSG00000157637	124565	SLC38A10	solute carrier family 38 member 10	5486.75	-0.361119	0.0741988	-4.86691	1.13357e-06	1.48732e-05
ENSG00000068793	NA	NA	NA	13030.2	0.333465	0.0685429	4.86506	1.14422e-06	1.49992e-05
ENSG00000197779	347344	ZNF81	zinc finger protein 81	592.697	0.751859	0.154652	4.86162	1.1643e-06	1.52485e-05
ENSG00000129757	1028	CDKN1C	cyclin dependent kinase inhibitor 1C	558.226	-0.664447	0.136732	-4.85949	1.17686e-06	1.5399e-05
ENSG00000138326	6229	RPS24	ribosomal protein S24	35057.2	0.301124	0.0619821	4.85825	1.1843e-06	1.54822e-05
ENSG00000005108	221981	THSD7A	thrombospondin type 1 domain containing 7A	263.531	0.821188	0.169077	4.85689	1.19247e-06	1.55748e-05
ENSG00000184584	340061	TMEM173	transmembrane protein 173	114.302	1.05136	0.216535	4.8554	1.20142e-06	1.56774e-05
ENSG00000241935	112817	HOGA1	4-hydroxy-2-oxoglutarate aldolase 1	189.496	0.911994	0.18788	4.85414	1.2091e-06	1.57634e-05
ENSG00000102218	6102	RP2	RP2, ARL3 GTPase activating protein	1892.98	0.444477	0.091577	4.85358	1.21249e-06	1.57932e-05
ENSG00000146776	222255	ATXN7L1	ataxin 7 like 1	591.489	0.626453	0.129253	4.84671	1.25528e-06	1.63357e-05
ENSG00000198689	10479	SLC9A6	solute carrier family 9 member A6	2033.91	0.41613	0.0859015	4.84427	1.27079e-06	1.65226e-05
ENSG00000063015	124925	SEZ6	seizure related 6 homolog	10973.2	0.911753	0.188391	4.83969	1.3004e-06	1.68922e-05
ENSG00000117984	1509	CTSD	cathepsin D	12644.7	-0.350301	0.0724074	-4.83792	1.31204e-06	1.7028e-05
ENSG00000134769	1837	DTNA	dystrobrevin alpha	7928.92	0.353028	0.0730013	4.83591	1.32538e-06	1.71856e-05
ENSG00000152977	7545	ZIC1	Zic family member 1	1893.7	-0.442928	0.0915965	-4.83565	1.32712e-06	1.71927e-05
ENSG00000140391	10099	TSPAN3	tetraspanin 3	28734.5	0.293187	0.0606461	4.8344	1.33548e-06	1.72854e-05
ENSG00000164841	157753	TMEM74	transmembrane protein 74	129.466	1.02116	0.211244	4.83402	1.33805e-06	1.7303e-05
ENSG00000176454	254531	LPCAT4	lysophosphatidylcholine acyltransferase 4	425.421	-0.716736	0.148285	-4.83349	1.34162e-06	1.73336e-05
ENSG00000101439	1471	CST3	cystatin C	15715.6	-0.306205	0.0633699	-4.83203	1.35148e-06	1.74296e-05
ENSG00000175745	7025	NR2F1	nuclear receptor subfamily 2 group F member 1	4617.71	0.363242	0.0751722	4.83213	1.3508e-06	1.74296e-05
ENSG00000071282	29995	LMCD1	LIM and cysteine rich domains 1	1273.58	-0.607845	0.125812	-4.83137	1.35595e-06	1.74715e-05
ENSG00000143603	3782	KCNN3	potassium calcium-activated channel subfamily N member 3	9668.45	0.445451	0.0922057	4.83106	1.35809e-06	1.74835e-05
ENSG00000067066	6672	SP100	SP100 nuclear antigen	100.926	-1.08706	0.225051	-4.83029	1.36334e-06	1.75353e-05
ENSG00000186185	146909	KIF18B	kinesin family member 18B	632.628	-0.596057	0.123518	-4.82568	1.39527e-06	1.793e-05
ENSG00000047579	84062	DTNBP1	dystrobrevin binding protein 1	1182.42	0.504427	0.104584	4.82319	1.4128e-06	1.8139e-05
ENSG00000083067	80036	TRPM3	transient receptor potential cation channel subfamily M member 3	339.785	-0.73886	0.153202	-4.82279	1.41561e-06	1.81588e-05
ENSG00000139990	8816	DCAF5	DDB1 and CUL4 associated factor 5	4225.15	0.351441	0.0728875	4.82168	1.42352e-06	1.82439e-05
ENSG00000108691	6347	CCL2	C-C motif chemokine ligand 2	3515.72	-0.410605	0.0851647	-4.8213	1.42623e-06	1.82623e-05
ENSG00000166265	116159	CYYR1	cysteine and tyrosine rich 1	317.109	-0.769201	0.15957	-4.82047	1.43217e-06	1.83221e-05
ENSG00000119682	9870	AREL1	apoptosis resistant E3 ubiquitin protein ligase 1	5021.5	0.353449	0.0733429	4.81913	1.44187e-06	1.84297e-05
ENSG00000162976	130814	PQLC3	PQ loop repeat containing 3	264.766	-0.829075	0.1721	-4.81741	1.45435e-06	1.85727e-05
ENSG00000072210	224	ALDH3A2	aldehyde dehydrogenase 3 family member A2	5795.98	-0.34996	0.0727085	-4.81319	1.4854e-06	1.89356e-05
ENSG00000091428	11069	RAPGEF4	Rap guanine nucleotide exchange factor 4	93.4842	1.09975	0.228483	4.81326	1.48489e-06	1.89356e-05
ENSG00000110888	65981	CAPRIN2	caprin family member 2	948.35	-0.519616	0.107967	-4.81272	1.48892e-06	1.89635e-05
ENSG00000196878	3914	LAMB3	laminin subunit beta 3	355.921	-0.82386	0.171207	-4.81207	1.49372e-06	1.90078e-05
ENSG00000075624	60	ACTB	actin beta	145248	-0.303742	0.0631572	-4.8093	1.51463e-06	1.92568e-05
ENSG00000130396	4301	AFDN	afadin, adherens junction formation factor	2420.23	0.436072	0.0906897	4.8084	1.52146e-06	1.93266e-05
ENSG00000031081	57514	ARHGAP31	Rho GTPase activating protein 31	6596.1	0.348713	0.0725391	4.80724	1.53027e-06	1.94213e-05
ENSG00000173894	84733	CBX2	chromobox 2	769.344	-0.577726	0.120213	-4.80585	1.54099e-06	1.95401e-05
ENSG00000133639	694	BTG1	BTG anti-proliferation factor 1	4518.7	0.381757	0.079453	4.80481	1.54895e-06	1.96237e-05
ENSG00000166250	79827	CLMP	CXADR like membrane protein	98.2345	-1.09355	0.227807	-4.80031	1.58417e-06	2.00522e-05
ENSG00000138180	55165	CEP55	centrosomal protein 55	603.55	-0.618593	0.128886	-4.79953	1.59035e-06	2.01126e-05
ENSG00000246985	144481	SOCS2-AS1	SOCS2 antisense RNA 1	413.665	0.690503	0.143887	4.79894	1.59508e-06	2.01548e-05
ENSG00000124194	78997	GDAP1L1	ganglioside induced differentiation associated protein 1 like 1	94.8652	1.12363	0.234168	4.79839	1.59943e-06	2.01919e-05
ENSG00000183856	128239	IQGAP3	IQ motif containing GTPase activating protein 3	574.277	-0.638668	0.133107	-4.79814	1.60143e-06	2.01995e-05
ENSG00000112773	55603	FAM46A	family with sequence similarity 46 member A	433.098	0.689861	0.143907	4.7938	1.63655e-06	2.06243e-05
ENSG00000112715	7422	VEGFA	vascular endothelial growth factor A	811.216	-0.540771	0.112826	-4.79299	1.64316e-06	2.06895e-05
ENSG00000105887	136319	MTPN	myotrophin	6614.34	0.33599	0.0701044	4.79271	1.64542e-06	2.06997e-05
ENSG00000100852	394	ARHGAP5	Rho GTPase activating protein 5	2798.98	0.422013	0.0880566	4.79252	1.64696e-06	2.07009e-05
ENSG00000125835	6628	SNRPB	small nuclear ribonucleoprotein polypeptides B and B1	3105.83	-0.403836	0.0842965	-4.79066	1.66231e-06	2.08756e-05
ENSG00000075218	51512	GTSE1	G2 and S-phase expressed 1	700.808	-0.595962	0.124419	-4.78994	1.66832e-06	2.09327e-05
ENSG00000162520	81493	SYNC	syncoilin, intermediate filament protein	851.969	-0.544852	0.113761	-4.78945	1.67236e-06	2.09652e-05
ENSG00000159842	29	ABR	active BCR-related	6950.54	-0.322271	0.0673281	-4.78658	1.6965e-06	2.12492e-05
ENSG00000176720	666	BOK	BOK, BCL2 family apoptosis regulator	994.232	-0.590057	0.123286	-4.78608	1.70069e-06	2.12831e-05
ENSG00000169410	5780	PTPN9	protein tyrosine phosphatase, non-receptor type 9	4339.17	0.360204	0.0752817	4.78475	1.71196e-06	2.14055e-05
ENSG00000135916	81618	ITM2C	integral membrane protein 2C	27862.6	0.307646	0.0643113	4.78369	1.72102e-06	2.15001e-05
ENSG00000108946	5573	PRKAR1A	protein kinase cAMP-dependent type I regulatory subunit alpha	7052.02	0.334224	0.0698776	4.783	1.72701e-06	2.15561e-05
ENSG00000169105	113189	CHST14	carbohydrate sulfotransferase 14	2522.18	-0.408079	0.0853558	-4.78092	1.74498e-06	2.17614e-05
ENSG00000128050	10606	PAICS	phosphoribosylaminoimidazole carboxylase and phosphoribosylaminoimidazolesuccinocarboxamide synthase	10093.5	-0.311935	0.0652787	-4.77852	1.76594e-06	2.20037e-05
ENSG00000131584	116983	ACAP3	ArfGAP with coiled-coil, ankyrin repeat and PH domains 3	1658.11	0.432768	0.0907205	4.77035	1.83909e-06	2.28953e-05
ENSG00000159082	8867	SYNJ1	synaptojanin 1	983.038	0.51103	0.107149	4.76931	1.84854e-06	2.2993e-05
ENSG00000109881	91057	CCDC34	coiled-coil domain containing 34	716.782	-0.577998	0.121361	-4.76264	1.9108e-06	2.37468e-05
ENSG00000110090	1374	CPT1A	carnitine palmitoyltransferase 1A	1253.27	0.487637	0.102395	4.76233	1.91372e-06	2.37626e-05
ENSG00000198464	147657	ZNF480	zinc finger protein 480	509.145	-0.630828	0.132484	-4.76154	1.92118e-06	2.38346e-05
ENSG00000259417	100996492	CTXND1	cortexin domain containing 1	128.102	1.03077	0.216899	4.75231	2.01111e-06	2.49287e-05
ENSG00000141696	10609	P3H4	prolyl 3-hydroxylase family member 4 (non-enzymatic)	3526.84	-0.360675	0.0759105	-4.75132	2.02091e-06	2.50286e-05
ENSG00000109805	64151	NCAPG	non-SMC condensin I complex subunit G	551.544	-0.614286	0.129314	-4.75035	2.03069e-06	2.5128e-05
ENSG00000197299	641	BLM	Bloom syndrome RecQ like helicase	759.24	-0.545878	0.114932	-4.74958	2.03842e-06	2.5202e-05
ENSG00000103034	65009	NDRG4	NDRG family member 4	10278.7	0.306015	0.0644985	4.74453	2.08988e-06	2.58159e-05
ENSG00000121871	22865	SLITRK3	SLIT and NTRK like family member 3	101.173	1.11132	0.234243	4.74432	2.09203e-06	2.58203e-05
ENSG00000140044	122953	JDP2	Jun dimerization protein 2	266.469	-0.803619	0.169507	-4.74093	2.12739e-06	2.62341e-05
ENSG00000046653	2824	GPM6B	glycoprotein M6B	38711.3	0.311822	0.0657846	4.74005	2.1367e-06	2.63263e-05
ENSG00000136811	4957	ODF2	outer dense fiber of sperm tails 2	1413.5	-0.456647	0.0963642	-4.73876	2.15027e-06	2.64709e-05
ENSG00000181555	29072	SETD2	SET domain containing 2	3392.32	-0.356972	0.0753809	-4.73558	2.18434e-06	2.68672e-05
ENSG00000156299	7074	TIAM1	T-cell lymphoma invasion and metastasis 1	873.644	0.53612	0.113263	4.73341	2.20776e-06	2.7132e-05
ENSG00000168306	8309	ACOX2	acyl-CoA oxidase 2	304.952	0.760071	0.160607	4.7325	2.21772e-06	2.72311e-05
ENSG00000143545	5872	RAB13	RAB13, member RAS oncogene family	5382.49	-0.35565	0.0751555	-4.73219	2.22111e-06	2.72494e-05
ENSG00000145362	287	ANK2	ankyrin 2	17267.2	0.350824	0.0741679	4.73013	2.24378e-06	2.7504e-05
ENSG00000119977	26123	TCTN3	tectonic family member 3	7782.7	0.313416	0.0662801	4.72866	2.26012e-06	2.76807e-05
ENSG00000146250	167681	PRSS35	protease, serine 35	1324.53	0.453653	0.09599	4.72605	2.28933e-06	2.80145e-05
ENSG00000166682	80975	TMPRSS5	transmembrane protease, serine 5	84.9772	-1.11394	0.235722	-4.72564	2.29391e-06	2.80466e-05
ENSG00000102096	11040	PIM2	Pim-2 proto-oncogene, serine/threonine kinase	873.576	0.55469	0.117426	4.72376	2.31526e-06	2.82836e-05
ENSG00000118922	11278	KLF12	Kruppel like factor 12	1901.2	0.459197	0.0972168	4.72343	2.31896e-06	2.83048e-05
ENSG00000167889	146664	MGAT5B	mannosyl (alpha-1,6-)-glycoprotein beta-1,6-N-acetyl-glucosaminyltransferase, isozyme B	256.493	0.811681	0.171873	4.72258	2.32874e-06	2.84e-05
ENSG00000062524	4058	LTK	leukocyte receptor tyrosine kinase	154.361	-0.935385	0.198168	-4.72016	2.35661e-06	2.87155e-05
ENSG00000107829	6468	FBXW4	F-box and WD repeat domain containing 4	2925.16	0.377812	0.080056	4.71935	2.36603e-06	2.88057e-05
ENSG00000118322	23120	ATP10B	ATPase phospholipid transporting 10B (putative)	72.3418	1.13063	0.239605	4.71875	2.37298e-06	2.88659e-05
ENSG00000168675	753	LDLRAD4	low density lipoprotein receptor class A domain containing 4	1526.71	-0.443925	0.0942687	-4.70915	2.48755e-06	3.02339e-05
ENSG00000176105	7525	YES1	YES proto-oncogene 1, Src family tyrosine kinase	3099.78	0.372675	0.0791584	4.70796	2.50206e-06	3.03845e-05
ENSG00000104765	665	BNIP3L	BCL2 interacting protein 3 like	4267.84	-0.343624	0.0729944	-4.70753	2.50735e-06	3.04231e-05
ENSG00000182534	439921	MXRA7	matrix remodeling associated 7	5886.16	-0.328744	0.0698682	-4.7052	2.53622e-06	3.07215e-05
ENSG00000101350	9371	KIF3B	kinesin family member 3B	5685.34	0.350894	0.0745739	4.70532	2.53463e-06	3.07215e-05
ENSG00000135845	5279	PIGC	phosphatidylinositol glycan anchor biosynthesis class C	1018.22	-0.501846	0.106781	-4.69977	2.60459e-06	3.15229e-05
ENSG00000153132	1047	CLGN	calmegin	356.271	0.72744	0.154931	4.69524	2.66299e-06	3.22026e-05
ENSG00000184939	146198	ZFP90	ZFP90 zinc finger protein	2814.72	-0.367363	0.078249	-4.69479	2.66882e-06	3.2246e-05
ENSG00000128309	4357	MPST	mercaptopyruvate sulfurtransferase	2417.09	-0.388293	0.0827857	-4.69034	2.72748e-06	3.2927e-05
ENSG00000151490	5800	PTPRO	protein tyrosine phosphatase, receptor type O	452.132	0.722999	0.154286	4.68609	2.78477e-06	3.35904e-05
ENSG00000144028	23020	SNRNP200	small nuclear ribonucleoprotein U5 subunit 200	26245.1	0.29747	0.0634836	4.68578	2.78894e-06	3.36125e-05
ENSG00000148842	54805	CNNM2	cyclin and CBS domain divalent metal cation transport mediator 2	1757.47	-0.423589	0.0904155	-4.68492	2.80074e-06	3.37263e-05
ENSG00000120913	64236	PDLIM2	PDZ and LIM domain 2	1627.91	-0.43869	0.0936489	-4.68441	2.80768e-06	3.37815e-05
ENSG00000105552	587	BCAT2	branched chain amino acid transaminase 2	643.662	-0.57812	0.123469	-4.68233	2.83636e-06	3.4098e-05
ENSG00000029364	55334	SLC39A9	solute carrier family 39 member 9	5126.24	0.339235	0.0725474	4.67604	2.92465e-06	3.513e-05
ENSG00000131652	79228	THOC6	THO complex 6	445.641	-0.671162	0.143572	-4.67473	2.9434e-06	3.53257e-05
ENSG00000175061	125144	LRRC75A-AS1	LRRC75A antisense RNA 1	17111.4	0.29963	0.0641043	4.6741	2.95249e-06	3.54052e-05
ENSG00000135821	2752	GLUL	glutamate-ammonia ligase	18843.9	0.285836	0.0611819	4.6719	2.98422e-06	3.57558e-05
ENSG00000159692	1487	CTBP1	C-terminal binding protein 1	5558.68	-0.359237	0.0769171	-4.67045	3.00544e-06	3.59801e-05
ENSG00000168280	3800	KIF5C	kinesin family member 5C	4425.07	0.352049	0.0754043	4.66882	3.02937e-06	3.62363e-05
ENSG00000116285	54206	ERRFI1	ERBB receptor feedback inhibitor 1	2156.33	0.390954	0.0837638	4.66734	3.05126e-06	3.64678e-05
ENSG00000138193	51196	PLCE1	phospholipase C epsilon 1	2940.79	0.385606	0.0826338	4.66645	3.06455e-06	3.65962e-05
ENSG00000213339	81890	QTRT1	queuine tRNA-ribosyltransferase catalytic subunit 1	1180.18	-0.466032	0.0998798	-4.66593	3.0723e-06	3.66582e-05
ENSG00000128805	58504	ARHGAP22	Rho GTPase activating protein 22	680.956	-0.564678	0.121077	-4.66381	3.10408e-06	3.70066e-05
ENSG00000077348	56915	EXOSC5	exosome component 5	808.431	-0.566477	0.12159	-4.65893	3.17865e-06	3.78328e-05
ENSG00000174498	9543	IGDCC3	immunoglobulin superfamily DCC subclass member 3	1465.75	0.438197	0.0940547	4.65896	3.17809e-06	3.78328e-05
ENSG00000184164	79174	CRELD2	cysteine rich with EGF like domains 2	1891.82	-0.401857	0.0862891	-4.6571	3.2069e-06	3.81375e-05
ENSG00000163535	151246	SGO2	shugoshin 2	240.018	-0.800443	0.171905	-4.6563	3.21945e-06	3.8255e-05
ENSG00000135521	84946	LTV1	LTV1 ribosome biogenesis factor	910.905	-0.506422	0.108767	-4.65603	3.2236e-06	3.82725e-05
ENSG00000105011	55723	ASF1B	anti-silencing function 1B histone chaperone	751.282	-0.579923	0.124563	-4.65566	3.22947e-06	3.83106e-05
ENSG00000137812	57082	KNL1	kinetochore scaffold 1	265.494	-0.80565	0.173057	-4.65541	3.23338e-06	3.83253e-05
ENSG00000108439	55163	PNPO	pyridoxamine 5'-phosphate oxidase	2130.87	0.422872	0.0908696	4.65361	3.26174e-06	3.86296e-05
ENSG00000100300	706	TSPO	translocator protein	2251.79	-0.38382	0.0825018	-4.65226	3.28315e-06	3.88511e-05
ENSG00000141480	409	ARRB2	arrestin beta 2	1197.11	-0.466943	0.100442	-4.64891	3.337e-06	3.94558e-05
ENSG00000046889	80243	PREX2	phosphatidylinositol-3,4,5-trisphosphate dependent Rac exchange factor 2	1043.14	-0.560342	0.12055	-4.64822	3.34818e-06	3.95554e-05
ENSG00000141720	NA	NA	NA	12000.6	0.304683	0.065597	4.64476	3.4047e-06	4.019e-05
ENSG00000105355	10226	PLIN3	perilipin 3	6819.41	0.312737	0.0673382	4.64427	3.41279e-06	4.02524e-05
ENSG00000047457	1356	CP	ceruloplasmin	10336.1	-0.364201	0.0784466	-4.64266	3.43952e-06	4.05344e-05
ENSG00000087111	94005	PIGS	phosphatidylinositol glycan anchor biosynthesis class S	3961.91	0.36445	0.0785166	4.64169	3.45572e-06	4.06918e-05
ENSG00000103335	9780	PIEZO1	piezo type mechanosensitive ion channel component 1	3327.64	-0.354524	0.0763866	-4.64118	3.46419e-06	4.0728e-05
ENSG00000108960	23531	MMD	monocyte to macrophage differentiation associated	484.263	0.645103	0.138996	4.64117	3.46446e-06	4.0728e-05
ENSG00000012660	60481	ELOVL5	ELOVL fatty acid elongase 5	6112.46	0.319437	0.0688788	4.63767	3.52355e-06	4.13887e-05
ENSG00000053372	51154	MRTO4	MRT4 homolog, ribosome maturation factor	2775.09	-0.373286	0.0804954	-4.63736	3.52893e-06	4.1418e-05
ENSG00000078053	273	AMPH	amphiphysin	2181.39	0.397827	0.0857943	4.63698	3.53535e-06	4.14595e-05
ENSG00000141519	55036	CCDC40	coiled-coil domain containing 40	782.944	-0.542504	0.117063	-4.63428	3.5819e-06	4.19711e-05
ENSG00000148339	114789	SLC25A25	solute carrier family 25 member 25	1498.84	0.461343	0.0996443	4.62989	3.65852e-06	4.28339e-05
ENSG00000151640	10570	DPYSL4	dihydropyrimidinase like 4	3512.95	0.40076	0.086671	4.62393	3.76537e-06	4.4049e-05
ENSG00000148948	57689	LRRC4C	leucine rich repeat containing 4C	2645.3	0.450004	0.0973393	4.62304	3.78157e-06	4.42024e-05
ENSG00000075213	10371	SEMA3A	semaphorin 3A	7286.43	-0.309676	0.0669885	-4.62283	3.78546e-06	4.42119e-05
ENSG00000132256	85363	TRIM5	tripartite motif containing 5	2659.24	0.367225	0.0794528	4.62193	3.80188e-06	4.43677e-05
ENSG00000110881	41	ASIC1	acid sensing ion channel subunit 1	2133	-0.442972	0.0958569	-4.62118	3.81565e-06	4.44921e-05
ENSG00000105953	4967	OGDH	oxoglutarate dehydrogenase	9297.06	0.315332	0.0682609	4.61951	3.84646e-06	4.4815e-05
ENSG00000147119	56548	CHST7	carbohydrate sulfotransferase 7	1662.09	-0.509989	0.110484	-4.61595	3.91307e-06	4.55353e-05
ENSG00000120063	10672	GNA13	G protein subunit alpha 13	2510.24	0.391125	0.084735	4.61586	3.91463e-06	4.55353e-05
ENSG00000122863	9469	CHST3	carbohydrate sulfotransferase 3	21266.6	0.32928	0.0713514	4.6149	3.93285e-06	4.56741e-05
ENSG00000160191	5152	PDE9A	phosphodiesterase 9A	698.045	0.588357	0.127491	4.6149	3.93293e-06	4.56741e-05
ENSG00000135318	4907	NT5E	5'-nucleotidase ecto	1602.95	-0.54717	0.118605	-4.61339	3.96153e-06	4.59691e-05
ENSG00000182732	9628	RGS6	regulator of G protein signaling 6	3287.42	0.407976	0.08851	4.60938	4.03878e-06	4.68276e-05
ENSG00000075426	2355	FOSL2	FOS like 2, AP-1 transcription factor subunit	7453.26	-0.332426	0.0721355	-4.60836	4.05866e-06	4.70202e-05
ENSG00000063587	10838	ZNF275	zinc finger protein 275	1888.39	0.449653	0.0976137	4.60645	4.09596e-06	4.7414e-05
ENSG00000124813	860	RUNX2	runt related transcription factor 2	724.941	-0.541545	0.117607	-4.6047	4.13058e-06	4.77762e-05
ENSG00000205413	54809	SAMD9	sterile alpha motif domain containing 9	192.198	-0.859735	0.186818	-4.602	4.18463e-06	4.83624e-05
ENSG00000118515	6446	SGK1	serum/glucocorticoid regulated kinase 1	480.367	0.688148	0.149624	4.59917	4.24188e-06	4.89846e-05
ENSG00000115461	3488	IGFBP5	insulin like growth factor binding protein 5	63508.1	-0.745301	0.162073	-4.59856	4.25425e-06	4.9088e-05
ENSG00000176771	344148	NCKAP5	NCK associated protein 5	611.178	0.610734	0.132838	4.59759	4.27407e-06	4.92772e-05
ENSG00000136960	5168	ENPP2	ectonucleotide pyrophosphatase/phosphodiesterase 2	729.797	1.12254	0.244189	4.597	4.28609e-06	4.9376e-05
ENSG00000107798	3988	LIPA	lipase A, lysosomal acid type	5485.92	0.411039	0.0894588	4.59472	4.33322e-06	4.98789e-05
ENSG00000078699	9139	CBFA2T2	CBFA2/RUNX1 translocation partner 2	2634.43	0.37492	0.0816083	4.59414	4.34534e-06	4.99783e-05
ENSG00000035681	8439	NSMAF	neutral sphingomyelinase activation associated factor	917.575	-0.493318	0.107404	-4.59311	4.36689e-06	5.01861e-05
ENSG00000182022	51363	CHST15	carbohydrate sulfotransferase 15	2103.56	0.87064	0.189952	4.58348	4.57296e-06	5.25122e-05
ENSG00000169692	10555	AGPAT2	1-acylglycerol-3-phosphate O-acyltransferase 2	198.524	-0.870717	0.189979	-4.58323	4.57847e-06	5.25334e-05
ENSG00000068323	7030	TFE3	transcription factor binding to IGHM enhancer 3	7615.58	-0.306811	0.0669529	-4.58249	4.59467e-06	5.26773e-05
ENSG00000007168	5048	PAFAH1B1	platelet activating factor acetylhydrolase 1b regulatory subunit 1	9005.63	0.323863	0.0706809	4.58205	4.60441e-06	5.27468e-05
ENSG00000171681	55729	ATF7IP	activating transcription factor 7 interacting protein	2855.47	0.403256	0.0880838	4.57809	4.69241e-06	5.3712e-05
ENSG00000121743	2700	GJA3	gap junction protein alpha 3	94.0988	-1.04024	0.227392	-4.57467	4.76966e-06	5.45527e-05
ENSG00000147588	5375	PMP2	peripheral myelin protein 2	6934.58	0.313639	0.0685669	4.57421	4.78017e-06	5.46294e-05
ENSG00000115306	6711	SPTBN1	spectrin beta, non-erythrocytic 1	33976.2	0.286616	0.0626842	4.57239	4.82203e-06	5.5064e-05
ENSG00000116641	85440	DOCK7	dedicator of cytokinesis 7	6400.9	0.349236	0.0764041	4.57091	4.8561e-06	5.54089e-05
ENSG00000114541	23150	FRMD4B	FERM domain containing 4B	495.132	0.626203	0.137004	4.57069	4.86121e-06	5.54233e-05
ENSG00000002587	9957	HS3ST1	heparan sulfate-glucosamine 3-sulfotransferase 1	128.286	-0.97044	0.212365	-4.56968	4.88467e-06	5.56023e-05
ENSG00000155256	118813	ZFYVE27	zinc finger FYVE-type containing 27	1652.74	0.414864	0.0907846	4.56977	4.88271e-06	5.56023e-05
ENSG00000255571	254559	MIR9-3HG	MIR9-3 host gene	244.736	0.82878	0.181393	4.56897	4.90127e-06	5.57471e-05
ENSG00000134899	2073	ERCC5	ERCC excision repair 5, endonuclease	557.34	-0.590779	0.129486	-4.56248	5.05528e-06	5.74533e-05
ENSG00000173230	2804	GOLGB1	golgin B1	3469.6	-0.416116	0.0912243	-4.56145	5.08005e-06	5.76891e-05
ENSG00000130294	547	KIF1A	kinesin family member 1A	9984.53	0.851418	0.18667	4.56108	5.08923e-06	5.77476e-05
ENSG00000132613	92154	MTSS1L	MTSS1L, I-BAR domain containing	4012.48	0.359531	0.078834	4.56061	5.10052e-06	5.78301e-05
ENSG00000160293	7410	VAV2	vav guanine nucleotide exchange factor 2	2875.88	-0.358062	0.0785209	-4.56009	5.11324e-06	5.79286e-05
ENSG00000155893	92370	PXYLP1	2-phosphoxylose phosphatase 1	778.077	0.664892	0.14582	4.55969	5.12298e-06	5.7993e-05
ENSG00000100330	8897	MTMR3	myotubularin related protein 3	5177.92	0.335987	0.073729	4.55706	5.18758e-06	5.86781e-05
ENSG00000105088	93145	OLFM2	olfactomedin 2	28979.5	0.286685	0.0629139	4.55678	5.19428e-06	5.87076e-05
ENSG00000235098	441869	ANKRD65	ankyrin repeat domain 65	48.1113	1.1312	0.248265	4.5564	5.2039e-06	5.87701e-05
ENSG00000197965	9019	MPZL1	myelin protein zero like 1	8786.29	-0.308629	0.0677742	-4.55379	5.26891e-06	5.94575e-05
ENSG00000161544	114757	CYGB	cytoglobin	200.617	0.831801	0.182731	4.55205	5.31251e-06	5.99025e-05
ENSG00000272579	NA	NA	NA	209.7	-0.875314	0.192375	-4.55005	5.36335e-06	6.04283e-05
ENSG00000154721	58494	JAM2	junctional adhesion molecule 2	10180	-0.304355	0.0669981	-4.54275	5.55252e-06	6.25105e-05
ENSG00000090006	8425	LTBP4	latent transforming growth factor beta binding protein 4	411.657	-0.651648	0.14351	-4.54077	5.60491e-06	6.30509e-05
ENSG00000169607	150468	CKAP2L	cytoskeleton associated protein 2 like	422.66	-0.653723	0.144065	-4.5377	5.68698e-06	6.3924e-05
ENSG00000135451	10024	TROAP	trophinin associated protein	290.96	-0.746775	0.164621	-4.53634	5.724e-06	6.42395e-05
ENSG00000265962	100287082	GACAT2	gastric cancer associated transcript 2 (non-protein coding)	137.576	0.938206	0.206817	4.53641	5.72204e-06	6.42395e-05
ENSG00000164930	8323	FZD6	frizzled class receptor 6	794.699	0.530431	0.116978	4.53444	5.77569e-06	6.47689e-05
ENSG00000072364	27125	AFF4	AF4/FMR2 family member 4	6562.53	0.390139	0.0860495	4.53389	5.79072e-06	6.48868e-05
ENSG00000130921	91574	C12orf65	chromosome 12 open reading frame 65	795.713	-0.534027	0.117798	-4.53343	5.80341e-06	6.49783e-05
ENSG00000157110	11030	RBPMS	RNA binding protein with multiple splicing	843.266	-0.526388	0.116134	-4.53259	5.8264e-06	6.51848e-05
ENSG00000156697	10813	UTP14A	UTP14A, small subunit processome component	892.938	-0.502689	0.110933	-4.53147	5.85743e-06	6.5481e-05
ENSG00000147955	10280	SIGMAR1	sigma non-opioid intracellular receptor 1	2321.13	-0.373453	0.0824372	-4.53015	5.89425e-06	6.58413e-05
ENSG00000119681	4053	LTBP2	latent transforming growth factor beta binding protein 2	2568.42	-0.405591	0.0895492	-4.52926	5.91909e-06	6.60674e-05
ENSG00000138767	246175	CNOT6L	CCR4-NOT transcription complex subunit 6 like	1038.82	0.525898	0.116135	4.52834	5.94497e-06	6.63047e-05
ENSG00000183853	55243	KIRREL1	kirre like nephrin family adhesion molecule 1	7197.07	-0.30984	0.0684309	-4.52778	5.96068e-06	6.64282e-05
ENSG00000129534	55320	MIS18BP1	MIS18 binding protein 1	403.132	-0.662691	0.146441	-4.52532	6.03051e-06	6.71544e-05
ENSG00000035928	5981	RFC1	replication factor C subunit 1	2391.38	-0.36974	0.0817102	-4.52502	6.0391e-06	6.71978e-05
ENSG00000181827	64864	RFX7	regulatory factor X7	2693.26	0.438479	0.0969211	4.52408	6.06582e-06	6.74429e-05
ENSG00000120647	84318	CCDC77	coiled-coil domain containing 77	656	-0.591137	0.130747	-4.52124	6.14789e-06	6.83025e-05
ENSG00000167797	10263	CDK2AP2	cyclin dependent kinase 2 associated protein 2	2046.56	-0.383506	0.0848535	-4.51963	6.19491e-06	6.87716e-05
ENSG00000143384	4170	MCL1	MCL1, BCL2 family apoptosis regulator	14340.2	0.281995	0.0624181	4.51784	6.24745e-06	6.93013e-05
ENSG00000155096	51582	AZIN1	antizyme inhibitor 1	10850.4	0.288731	0.0639234	4.51683	6.27713e-06	6.95767e-05
ENSG00000185133	27124	INPP5J	inositol polyphosphate-5-phosphatase J	454.045	0.622662	0.137877	4.51606	6.29999e-06	6.97763e-05
ENSG00000113141	3550	IK	IK cytokine	3125.02	-0.384011	0.085109	-4.51199	6.42219e-06	7.10227e-05
ENSG00000115109	57669	EPB41L5	erythrocyte membrane protein band 4.1 like 5	2879.57	0.373556	0.082792	4.51198	6.42242e-06	7.10227e-05
ENSG00000136824	10592	SMC2	structural maintenance of chromosomes 2	1499.72	-0.426499	0.0945718	-4.50979	6.4891e-06	7.16507e-05
ENSG00000064961	10362	HMG20B	high mobility group 20B	3865.2	-0.33113	0.0734273	-4.50963	6.49419e-06	7.16507e-05
ENSG00000100784	9252	RPS6KA5	ribosomal protein S6 kinase A5	127.552	0.943377	0.209191	4.50965	6.4935e-06	7.16507e-05
ENSG00000122756	1271	CNTFR	ciliary neurotrophic factor receptor	443.055	0.655309	0.14551	4.50352	6.6837e-06	7.3685e-05
ENSG00000100605	3705	ITPK1	inositol-tetrakisphosphate 1-kinase	3589.84	-0.336182	0.0746573	-4.50301	6.69987e-06	7.38065e-05
ENSG00000071626	26528	DAZAP1	DAZ associated protein 1	1333.06	-0.439296	0.0975734	-4.50221	6.72501e-06	7.397e-05
ENSG00000104643	66036	MTMR9	myotubularin related protein 9	1659.59	0.431088	0.0957499	4.50223	6.72452e-06	7.397e-05
ENSG00000155093	5799	PTPRN2	protein tyrosine phosphatase, receptor type N2	1551.08	0.428449	0.0952895	4.49629	6.91496e-06	7.60011e-05
ENSG00000102271	56062	KLHL4	kelch like family member 4	168.238	-0.887067	0.197539	-4.49059	7.10277e-06	7.80055e-05
ENSG00000146859	55281	TMEM140	transmembrane protein 140	540.922	0.631151	0.14061	4.48867	7.1668e-06	7.86485e-05
ENSG00000139318	1848	DUSP6	dual specificity phosphatase 6	1054.66	0.489847	0.109171	4.48699	7.22368e-06	7.92122e-05
ENSG00000164104	3148	HMGB2	high mobility group box 2	1718.73	-0.460682	0.102742	-4.48387	7.3301e-06	8.03177e-05
ENSG00000115457	3485	IGFBP2	insulin like growth factor binding protein 2	34493.4	-0.277645	0.0619642	-4.48073	7.43893e-06	8.14481e-05
ENSG00000138398	9360	PPIG	peptidylprolyl isomerase G	1830.19	-0.407151	0.0908741	-4.48039	7.45075e-06	8.14755e-05
ENSG00000065320	9423	NTN1	netrin 1	12061.8	-0.304829	0.0680372	-4.48033	7.45279e-06	8.14755e-05
ENSG00000026559	3755	KCNG1	potassium voltage-gated channel modifier subfamily G member 1	177.361	0.859196	0.191782	4.48008	7.4616e-06	8.15098e-05
ENSG00000167815	7001	PRDX2	peroxiredoxin 2	11541.2	0.287878	0.0642755	4.47881	7.50605e-06	8.1933e-05
ENSG00000070087	5217	PFN2	profilin 2	21396.9	-0.286107	0.0639058	-4.47701	7.56947e-06	8.25625e-05
ENSG00000234444	728927	ZNF736	zinc finger protein 736	706.74	0.55431	0.123893	4.4741	7.6735e-06	8.36335e-05
ENSG00000149328	89944	GLB1L2	galactosidase beta 1 like 2	873.446	-0.488926	0.109333	-4.4719	7.75261e-06	8.44317e-05
ENSG00000168610	6774	STAT3	signal transducer and activator of transcription 3	18058	0.281159	0.0628775	4.47154	7.76573e-06	8.45104e-05
ENSG00000163635	6314	ATXN7	ataxin 7	881.205	0.492719	0.110205	4.47092	7.78844e-06	8.46934e-05
ENSG00000171867	5621	PRNP	prion protein	3433.59	-0.346019	0.0774731	-4.46631	7.95804e-06	8.64722e-05
ENSG00000237949	NA	NA	NA	332.935	-0.691629	0.154866	-4.46599	7.97012e-06	8.65379e-05
ENSG00000179403	64856	VWA1	von Willebrand factor A domain containing 1	4544.8	0.356301	0.0798061	4.46459	8.02238e-06	8.70395e-05
ENSG00000145860	153830	RNF145	ring finger protein 145	3491.04	0.343541	0.0769612	4.46382	8.05108e-06	8.72849e-05
ENSG00000078114	10529	NEBL	nebulette	1375.68	0.550402	0.123366	4.46155	8.13675e-06	8.81471e-05
ENSG00000011426	54443	ANLN	anillin actin binding protein	1275.12	-0.449535	0.100906	-4.455	8.38921e-06	9.08135e-05
ENSG00000104870	2217	FCGRT	Fc fragment of IgG receptor and transporter	4510.5	-0.345416	0.0775379	-4.4548	8.39696e-06	9.08289e-05
ENSG00000049449	5954	RCN1	reticulocalbin 1	6460.64	-0.312806	0.0702755	-4.45114	8.54163e-06	9.23242e-05
ENSG00000229164	NA	NA	NA	70.2681	-1.06233	0.238802	-4.44859	8.64342e-06	9.33542e-05
ENSG00000172572	5139	PDE3A	phosphodiesterase 3A	780.639	0.53481	0.120242	4.44778	8.67613e-06	9.3637e-05
ENSG00000184428	116447	TOP1MT	DNA topoisomerase I mitochondrial	644.853	-0.552807	0.12436	-4.44521	8.78046e-06	9.46918e-05
ENSG00000155229	64210	MMS19	MMS19 homolog, cytosolic iron-sulfur assembly component	6906.59	0.316665	0.0712463	4.44465	8.80356e-06	9.48696e-05
ENSG00000182247	7325	UBE2E2	ubiquitin conjugating enzyme E2 E2	275.412	-0.739204	0.166376	-4.44296	8.87289e-06	9.5545e-05
ENSG00000182103	220382	FAM181B	family with sequence similarity 181 member B	4027.49	-0.360849	0.0812412	-4.4417	8.92517e-06	9.5964e-05
ENSG00000166317	79933	SYNPO2L	synaptopodin 2 like	69.6864	1.05917	0.238452	4.44185	8.919e-06	9.5964e-05
ENSG00000135439	116986	AGAP2	ArfGAP with GTPase domain, ankyrin repeat and PH domain 2	318.044	0.700561	0.15778	4.44011	8.99135e-06	9.66032e-05
ENSG00000126003	5326	PLAGL2	PLAG1 like zinc finger 2	931.061	0.497614	0.112175	4.43606	9.16198e-06	9.82892e-05
ENSG00000181754	57463	AMIGO1	adhesion molecule with Ig like domain 1	827.754	0.593792	0.133852	4.43617	9.15725e-06	9.82892e-05
ENSG00000106976	1759	DNM1	dynamin 1	1676.69	-0.414843	0.0935228	-4.43574	9.17555e-06	9.83613e-05
ENSG00000141564	57521	RPTOR	regulatory associated protein of MTOR complex 1	3979.37	0.329674	0.0743427	4.43452	9.22795e-06	9.8812e-05
ENSG00000198948	9848	MFAP3L	microfibril associated protein 3 like	611.343	0.591119	0.133302	4.43444	9.23136e-06	9.8812e-05
ENSG00000182319	NA	NA	NA	3435.22	0.350304	0.0792004	4.42301	9.73361e-06	0.00010411
ENSG00000121621	81930	KIF18A	kinesin family member 18A	185.341	-0.833725	0.188518	-4.42252	9.75555e-06	0.00010419
ENSG00000135108	23014	FBXO21	F-box protein 21	6179.1	0.300081	0.0678522	4.42257	9.75332e-06	0.00010419
ENSG00000162645	2634	GBP2	guanylate binding protein 2	146.078	-0.928004	0.209854	-4.42214	9.77287e-06	0.000104297
ENSG00000141905	4782	NFIC	nuclear factor I C	8693.35	-0.330083	0.0746614	-4.42107	9.82152e-06	0.000104739
ENSG00000184702	5413	SEPT5	septin 5	1860.96	0.415604	0.0940177	4.42049	9.84772e-06	0.00010494
ENSG00000157600	84187	TMEM164	transmembrane protein 164	3432.56	0.331364	0.0749904	4.41875	9.92749e-06	0.000105712
ENSG00000164742	107	ADCY1	adenylate cyclase 1	4588.61	-0.364394	0.0825106	-4.41633	1.00393e-05	0.000106823
ENSG00000012171	7869	SEMA3B	semaphorin 3B	677.087	-0.58785	0.133172	-4.41421	1.01381e-05	0.000107794
ENSG00000182372	2055	CLN8	CLN8, transmembrane ER and ERGIC protein	1867.68	0.395675	0.089643	4.41389	1.01528e-05	0.000107871
ENSG00000163531	23114	NFASC	neurofascin	2855.17	-0.352364	0.0798522	-4.41271	1.02086e-05	0.000108383
ENSG00000198755	4736	RPL10A	ribosomal protein L10a	12823.5	0.28683	0.065038	4.41019	1.03279e-05	0.000109548
ENSG00000104725	NA	NA	NA	2578.41	0.360946	0.0818459	4.41007	1.03336e-05	0.000109548
ENSG00000136842	7111	TMOD1	tropomodulin 1	250.622	0.772543	0.175231	4.40871	1.03989e-05	0.000110159
ENSG00000101773	5932	RBBP8	RB binding protein 8, endonuclease	1196.26	-0.447997	0.10164	-4.40771	1.04471e-05	0.000110589
ENSG00000103319	29904	EEF2K	eukaryotic elongation factor 2 kinase	2166.15	0.374325	0.0849305	4.40743	1.04606e-05	0.00011065
ENSG00000106236	4885	NPTX2	neuronal pentraxin 2	4597.79	0.351524	0.0798163	4.40416	1.06194e-05	0.000112246
ENSG00000158715	85414	SLC45A3	solute carrier family 45 member 3	298.545	0.704992	0.160164	4.40168	1.07417e-05	0.000113456
ENSG00000050344	9603	NFE2L3	nuclear factor, erythroid 2 like 3	726.423	-0.559341	0.127168	-4.39843	1.09037e-05	0.000115082
ENSG00000187867	342979	PALM3	paralemmin 3	80.8459	-1.01837	0.231541	-4.3982	1.09152e-05	0.000115119
ENSG00000148700	120	ADD3	adducin 3	3837.98	0.392937	0.089349	4.39778	1.09363e-05	0.000115257
ENSG00000100162	79019	CENPM	centromere protein M	455.196	-0.604587	0.137506	-4.39679	1.09862e-05	0.000115686
ENSG00000150967	23457	ABCB9	ATP binding cassette subfamily B member 9	685.394	-0.527153	0.119907	-4.39635	1.10085e-05	0.000115686
ENSG00000060138	8531	YBX3	Y-box binding protein 3	4130.7	-0.366856	0.0834488	-4.39618	1.10173e-05	0.000115686
ENSG00000087088	581	BAX	BCL2 associated X, apoptosis regulator	4062.76	-0.330851	0.0752527	-4.39654	1.09992e-05	0.000115686
ENSG00000122565	11335	CBX3	chromobox 3	4482.39	-0.322269	0.0733044	-4.39631	1.10107e-05	0.000115686
ENSG00000120137	79646	PANK3	pantothenate kinase 3	2700.51	0.459279	0.104507	4.39472	1.10915e-05	0.000116379
ENSG00000143515	57198	ATP8B2	ATPase phospholipid transporting 8B2	1077.96	-0.465777	0.106052	-4.39197	1.12329e-05	0.000117777
ENSG00000261829	NA	NA	NA	152.41	0.874183	0.199061	4.39153	1.12555e-05	0.000117928
ENSG00000134294	54407	SLC38A2	solute carrier family 38 member 2	3021.34	-0.357054	0.0813725	-4.38789	1.14455e-05	0.0001198
ENSG00000148484	6251	RSU1	Ras suppressor protein 1	6517.23	-0.299257	0.0682022	-4.38779	1.14508e-05	0.0001198
ENSG00000185361	126282	TNFAIP8L1	TNF alpha induced protein 8 like 1	336.033	-0.686805	0.156545	-4.38728	1.14777e-05	0.000119993
ENSG00000144357	130507	UBR3	ubiquitin protein ligase E3 component n-recognin 3 (putative)	1575.09	0.435086	0.0991751	4.38705	1.149e-05	0.000120035
ENSG00000173848	10276	NET1	neuroepithelial cell transforming 1	1243.22	0.48925	0.11154	4.3863	1.15293e-05	0.000120357
ENSG00000075711	1739	DLG1	discs large MAGUK scaffold protein 1	3232.04	0.334076	0.0761698	4.38594	1.15485e-05	0.000120471
ENSG00000130340	51429	SNX9	sorting nexin 9	1917.35	-0.401668	0.0915933	-4.38534	1.15805e-05	0.000120717
ENSG00000119042	23314	SATB2	SATB homeobox 2	2308.93	0.360719	0.0822791	4.38409	1.16469e-05	0.000121321
ENSG00000143842	9580	SOX13	SRY-box 13	907.013	-0.490273	0.111847	-4.38342	1.1683e-05	0.000121608
ENSG00000103126	8312	AXIN1	axin 1	1257.55	-0.439453	0.100271	-4.38263	1.17254e-05	0.00012196
ENSG00000179632	84232	MAF1	MAF1 homolog, negative regulator of RNA polymerase III	3552.23	-0.33369	0.0761419	-4.38248	1.17338e-05	0.00012196
ENSG00000136114	55901	THSD1	thrombospondin type 1 domain containing 1	194.075	-0.81139	0.185162	-4.38205	1.17567e-05	0.00012211
ENSG00000112658	6722	SRF	serum response factor	2259.24	-0.374156	0.0854033	-4.38105	1.1811e-05	0.00012232
ENSG00000099995	10291	SF3A1	splicing factor 3a subunit 1	9015.67	0.290876	0.0663913	4.38123	1.1801e-05	0.00012232
ENSG00000113161	3156	HMGCR	3-hydroxy-3-methylglutaryl-CoA reductase	7832.2	0.381669	0.0871168	4.38112	1.18072e-05	0.00012232
ENSG00000177679	222183	SRRM3	serine/arginine repetitive matrix 3	89.5242	0.998487	0.227899	4.38127	1.17991e-05	0.00012232
ENSG00000164920	116039	OSR2	odd-skipped related transciption factor 2	192.964	-0.830819	0.189683	-4.38004	1.18659e-05	0.000122799
ENSG00000197961	7675	ZNF121	zinc finger protein 121	574.017	-0.589476	0.134704	-4.3761	1.20821e-05	0.000124947
ENSG00000108312	7343	UBTF	upstream binding transcription factor, RNA polymerase I	7869.04	-0.298406	0.0683285	-4.36723	1.25832e-05	0.000130036
ENSG00000197977	54898	ELOVL2	ELOVL fatty acid elongase 2	1620.93	0.461559	0.105713	4.36616	1.26451e-05	0.000130581
ENSG00000269044	NA	NA	NA	270.187	-0.763847	0.175005	-4.36472	1.27288e-05	0.000131351
ENSG00000155130	NA	NA	NA	27288.5	0.335083	0.0768336	4.36115	1.29379e-05	0.000133413
ENSG00000173406	1600	DAB1	DAB1, reelin adaptor protein	1398.63	0.534001	0.1225	4.3592	1.30538e-05	0.000134511
ENSG00000103855	80381	CD276	CD276 molecule	6635.4	-0.295869	0.0678784	-4.35881	1.3077e-05	0.000134654
ENSG00000100528	10175	CNIH1	cornichon family AMPA receptor auxiliary protein 1	2166.88	0.379321	0.0870443	4.35779	1.31382e-05	0.000135187
ENSG00000113504	10723	SLC12A7	solute carrier family 12 member 7	543.887	-0.596801	0.137012	-4.35584	1.32556e-05	0.000136297
ENSG00000184156	3786	KCNQ3	potassium voltage-gated channel subfamily Q member 3	873.265	-0.51035	0.117207	-4.35428	1.33505e-05	0.000137174
ENSG00000110651	975	CD81	CD81 molecule	35325.5	-0.278609	0.0640027	-4.35309	1.34234e-05	0.000137825
ENSG00000226833	NA	NA	NA	155.992	0.868445	0.199526	4.35254	1.34568e-05	0.000137872
ENSG00000107862	8729	GBF1	golgi brefeldin A resistant guanine nucleotide exchange factor 1	7185.51	0.297699	0.0683952	4.35262	1.34518e-05	0.000137872
ENSG00000007944	29116	MYLIP	myosin regulatory light chain interacting protein	206.38	0.792589	0.182097	4.35257	1.34553e-05	0.000137872
ENSG00000135299	22881	ANKRD6	ankyrin repeat domain 6	1028.61	0.45824	0.105315	4.35114	1.35434e-05	0.000138661
ENSG00000163947	50650	ARHGEF3	Rho guanine nucleotide exchange factor 3	1913.79	0.385579	0.0886278	4.35054	1.35803e-05	0.000138939
ENSG00000064012	841	CASP8	caspase 8	565.102	-0.558288	0.128336	-4.35021	1.36009e-05	0.000139051
ENSG00000079150	51661	FKBP7	FK506 binding protein 7	440.785	-0.640555	0.147254	-4.34999	1.36144e-05	0.00013909
ENSG00000117228	2633	GBP1	guanylate binding protein 1	294.531	-0.705998	0.162347	-4.3487	1.36944e-05	0.000139708
ENSG00000172728	84750	FUT10	fucosyltransferase 10	613.527	0.60017	0.138008	4.3488	1.36886e-05	0.000139708
ENSG00000160710	103	ADAR	adenosine deaminase, RNA specific	18310.4	0.29129	0.0670159	4.34659	1.38271e-05	0.000140961
ENSG00000188636	84247	RTL6	retrotransposon Gag like 6	12778.6	0.309334	0.0712016	4.34449	1.39601e-05	0.000142217
ENSG00000180769	404201	WDFY3-AS2	WDFY3 antisense RNA 2	414.807	0.628845	0.145002	4.33681	1.44566e-05	0.000147171
ENSG00000132912	51164	DCTN4	dynactin subunit 4	7095.83	0.291799	0.0672927	4.33626	1.44929e-05	0.000147435
ENSG00000082497	56256	SERTAD4	SERTA domain containing 4	127.202	-0.905572	0.208871	-4.33556	1.45391e-05	0.0001478
ENSG00000131149	23199	GSE1	Gse1 coiled-coil protein	3503.72	0.328542	0.075817	4.33336	1.46854e-05	0.000149182
ENSG00000099953	4320	MMP11	matrix metallopeptidase 11	186.241	-0.836092	0.193057	-4.33081	1.48561e-05	0.000150809
ENSG00000023902	51177	PLEKHO1	pleckstrin homology domain containing O1	2046.37	-0.374119	0.086417	-4.32923	1.49629e-05	0.000151679
ENSG00000074855	57719	ANO8	anoctamin 8	1213.02	0.428632	0.0990065	4.32933	1.49564e-05	0.000151679
ENSG00000113658	4090	SMAD5	SMAD family member 5	3224.85	0.367889	0.0849989	4.32816	1.50357e-05	0.000152309
ENSG00000145545	6715	SRD5A1	steroid 5 alpha-reductase 1	1249.84	0.43312	0.100212	4.32203	1.54603e-05	0.0001565
ENSG00000108239	23232	TBC1D12	TBC1 domain family member 12	739.926	0.513527	0.118852	4.32072	1.55524e-05	0.000157321
ENSG00000171490	26156	RSL1D1	ribosomal L1 domain containing 1	4649	-0.308912	0.0715098	-4.31986	1.56128e-05	0.000157821
ENSG00000129680	79649	MAP7D3	MAP7 domain containing 3	724.572	-0.50385	0.116678	-4.3183	1.57239e-05	0.000158637
ENSG00000125753	7408	VASP	vasodilator stimulated phosphoprotein	2697.64	-0.353237	0.0818003	-4.31828	1.57251e-05	0.000158637
ENSG00000117713	8289	ARID1A	AT-rich interaction domain 1A	6342.87	0.299166	0.0692793	4.31826	1.57266e-05	0.000158637
ENSG00000145623	9180	OSMR	oncostatin M receptor	7853.36	0.334462	0.0774663	4.31751	1.57799e-05	0.000159063
ENSG00000100650	6430	SRSF5	serine and arginine rich splicing factor 5	3571.36	-0.373487	0.0865135	-4.3171	1.58095e-05	0.000159249
ENSG00000142207	9875	URB1	URB1 ribosome biogenesis 1 homolog (S. cerevisiae)	8391.73	0.375589	0.0870684	4.31372	1.60527e-05	0.000161586
ENSG00000253846	56106	PCDHGA10	protocadherin gamma subfamily A, 10	395.855	0.625015	0.144922	4.31276	1.61227e-05	0.000162176
ENSG00000158246	115572	FAM46B	family with sequence similarity 46 member B	1571.36	0.454741	0.105446	4.31254	1.61392e-05	0.000162229
ENSG00000133112	7178	TPT1	tumor protein, translationally-controlled 1	36402.5	-0.306195	0.0710062	-4.31222	1.61622e-05	0.000162346
ENSG00000167670	10036	CHAF1A	chromatin assembly factor 1 subunit A	1176.29	-0.440045	0.102079	-4.31084	1.62637e-05	0.000163252
ENSG00000198585	131870	NUDT16	nudix hydrolase 16	2793.12	-0.351963	0.0816592	-4.31014	1.63148e-05	0.000163565
ENSG00000160991	80228	ORAI2	ORAI calcium release-activated calcium modulator 2	5812.9	-0.295699	0.0686059	-4.3101	1.63178e-05	0.000163565
ENSG00000101096	4773	NFATC2	nuclear factor of activated T-cells 2	311.907	-0.684274	0.158772	-4.30978	1.63418e-05	0.000163671
ENSG00000172159	257019	FRMD3	FERM domain containing 3	620.957	0.539433	0.125169	4.30965	1.63512e-05	0.000163671
ENSG00000132953	64328	XPO4	exportin 4	1262.28	0.477644	0.110847	4.30905	1.6396e-05	0.000164005
ENSG00000130813	55337	C19orf66	chromosome 19 open reading frame 66	322.423	-0.718938	0.166864	-4.30853	1.64344e-05	0.000164275
ENSG00000072803	23291	FBXW11	F-box and WD repeat domain containing 11	5417.83	0.338212	0.0785393	4.30628	1.66024e-05	0.00016584
ENSG00000122694	152007	GLIPR2	GLI pathogenesis related 2	3063.79	-0.354824	0.0824711	-4.3024	1.68956e-05	0.000168651
ENSG00000167775	51293	CD320	CD320 molecule	3099.22	-0.340024	0.0790644	-4.30059	1.70341e-05	0.000169915
ENSG00000168476	80346	REEP4	receptor accessory protein 4	653.143	-0.541268	0.125943	-4.29774	1.72552e-05	0.000171848
ENSG00000213465	402	ARL2	ADP ribosylation factor like GTPase 2	1968.04	-0.386755	0.0899908	-4.29772	1.72566e-05	0.000171848
ENSG00000138771	57619	SHROOM3	shroom family member 3	5632.01	-0.309914	0.0721154	-4.29747	1.72758e-05	0.000171848
ENSG00000137076	7094	TLN1	talin 1	24610.5	-0.264668	0.0615867	-4.29748	1.72749e-05	0.000171848
ENSG00000099246	22931	RAB18	RAB18, member RAS oncogene family	3363.99	0.343887	0.0800326	4.29684	1.73253e-05	0.000172221
ENSG00000182768	51335	NGRN	neugrin, neurite outgrowth associated	2256.65	0.363196	0.0846852	4.28878	1.79656e-05	0.000178339
ENSG00000180801	79642	ARSJ	arylsulfatase family member J	476.068	0.590196	0.137614	4.2888	1.79645e-05	0.000178339
ENSG00000169436	169044	COL22A1	collagen type XXII alpha 1 chain	1618.28	-0.387121	0.0902854	-4.28775	1.80492e-05	0.000179045
ENSG00000164975	6619	SNAPC3	small nuclear RNA activating complex polypeptide 3	1939.25	0.371249	0.0865975	4.28707	1.81045e-05	0.00017947
ENSG00000117139	10765	KDM5B	lysine demethylase 5B	8824.35	0.2829	0.0659976	4.28652	1.81492e-05	0.000179788
ENSG00000173926	115123	MARCH3	membrane associated ring-CH-type finger 3	262.918	0.737756	0.172132	4.286	1.81921e-05	0.000180089
ENSG00000073849	6480	ST6GAL1	ST6 beta-galactoside alpha-2,6-sialyltransferase 1	310.958	-0.673224	0.157141	-4.28421	1.83388e-05	0.000181417
ENSG00000169231	7059	THBS3	thrombospondin 3	1907.36	-0.401255	0.0936781	-4.28334	1.84108e-05	0.000182003
ENSG00000182118	375061	FAM89A	family with sequence similarity 89 member A	493.731	0.588532	0.137442	4.28204	1.85187e-05	0.000182943
ENSG00000107331	20	ABCA2	ATP binding cassette subfamily A member 2	5088.43	-0.304829	0.0712083	-4.28081	1.86216e-05	0.000183773
ENSG00000134369	89796	NAV1	neuron navigator 1	11652.6	0.279507	0.0652942	4.28073	1.86283e-05	0.000183773
ENSG00000077147	56889	TM9SF3	transmembrane 9 superfamily member 3	8935.82	0.30496	0.0712719	4.27882	1.87888e-05	0.000185229
ENSG00000136156	9445	ITM2B	integral membrane protein 2B	16646.4	-0.355385	0.0831032	-4.27643	1.89912e-05	0.000187096
ENSG00000188760	130612	TMEM198	transmembrane protein 198	1462.79	0.400741	0.093718	4.27603	1.90257e-05	0.000187308
ENSG00000146006	26045	LRRTM2	leucine rich repeat transmembrane neuronal 2	828.551	0.540115	0.126321	4.27573	1.90508e-05	0.000187426
ENSG00000152620	133686	NADK2	NAD kinase 2, mitochondrial	3299.11	0.388596	0.0909087	4.27457	1.91506e-05	0.000188279
ENSG00000139278	11010	GLIPR1	GLI pathogenesis related 1	2063.64	-0.42254	0.09887	-4.27369	1.92267e-05	0.000188898
ENSG00000162704	10092	ARPC5	actin related protein 2/3 complex subunit 5	3381.25	-0.328249	0.0768696	-4.27021	1.9529e-05	0.000191737
ENSG00000198561	1500	CTNND1	catenin delta 1	21414.7	0.280121	0.0656224	4.26869	1.96628e-05	0.000192918
ENSG00000128606	10234	LRRC17	leucine rich repeat containing 17	630.342	-0.521874	0.122301	-4.26712	1.98014e-05	0.000194145
ENSG00000115271	25801	GCA	grancalcin	707.746	0.503214	0.117952	4.26628	1.98762e-05	0.000194747
ENSG00000176749	8851	CDK5R1	cyclin dependent kinase 5 regulatory subunit 1	755.232	0.493889	0.115782	4.26567	1.993e-05	0.00019514
ENSG00000230091	NA	NA	NA	185.739	0.805593	0.189013	4.26211	2.02507e-05	0.000198144
ENSG00000196935	57522	SRGAP1	SLIT-ROBO Rho GTPase activating protein 1	1697.28	0.420732	0.0987446	4.26081	2.03684e-05	0.000199161
ENSG00000116106	2043	EPHA4	EPH receptor A4	1589	-0.397139	0.0932377	-4.25942	2.04954e-05	0.000200266
ENSG00000174720	51574	LARP7	La ribonucleoprotein domain family member 7	938.22	-0.487543	0.114508	-4.25774	2.06507e-05	0.000201646
ENSG00000214285	594857	NPS	neuropeptide S	41.7109	-1.06216	0.249538	-4.2565	2.07652e-05	0.000202626
ENSG00000137203	7020	TFAP2A	transcription factor AP-2 alpha	1457.72	-0.424936	0.0998437	-4.25601	2.08105e-05	0.000202793
ENSG00000149131	710	SERPING1	serpin family G member 1	2836.56	-0.417369	0.098063	-4.25613	2.07995e-05	0.000202793
ENSG00000110042	23220	DTX4	deltex E3 ubiquitin ligase 4	2184.42	0.951805	0.223794	4.25303	2.10897e-05	0.000205374
ENSG00000144724	5793	PTPRG	protein tyrosine phosphatase, receptor type G	2402.72	0.356049	0.0837327	4.25221	2.11671e-05	0.000205988
ENSG00000106701	83856	FSD1L	fibronectin type III and SPRY domain containing 1 like	377.848	0.678561	0.159609	4.25138	2.12453e-05	0.000206609
ENSG00000149792	740	MRPL49	mitochondrial ribosomal protein L49	3544.47	0.339537	0.0798851	4.25032	2.13461e-05	0.000207449
ENSG00000206527	201562	HACD2	3-hydroxyacyl-CoA dehydratase 2	3308.02	-0.336466	0.0793245	-4.24164	2.21889e-05	0.000215494
ENSG00000175356	57758	SCUBE2	signal peptide, CUB domain and EGF like domain containing 2	280.852	0.701367	0.165369	4.24124	2.22293e-05	0.00021574
ENSG00000171530	6902	TBCA	tubulin folding cofactor A	2659.01	0.385948	0.0910342	4.23959	2.23923e-05	0.000217175
ENSG00000105810	1021	CDK6	cyclin dependent kinase 6	8606.85	0.286413	0.0676207	4.23558	2.27963e-05	0.000220944
ENSG00000180176	7054	TH	tyrosine hydroxylase	44.8773	1.05686	0.249565	4.2348	2.28751e-05	0.000221558
ENSG00000242259	128977	C22orf39	chromosome 22 open reading frame 39	1947.11	0.387319	0.0915076	4.23265	2.30956e-05	0.000223543
ENSG00000114019	51421	AMOTL2	angiomotin like 2	4154.48	-0.319026	0.0754346	-4.22917	2.34556e-05	0.000226875
ENSG00000079482	4983	OPHN1	oligophrenin 1	2285.75	0.898458	0.212638	4.2253	2.38621e-05	0.000230651
ENSG00000259953	NA	NA	NA	171.554	-0.815276	0.193039	-4.22337	2.40673e-05	0.000232477
ENSG00000144674	2803	GOLGA4	golgin A4	1150.51	-0.468452	0.110962	-4.22175	2.42418e-05	0.000234005
ENSG00000253661	100192378	ZFHX4-AS1	ZFHX4 antisense RNA 1	888.928	0.47436	0.112376	4.22118	2.43025e-05	0.000234434
ENSG00000114030	3836	KPNA1	karyopherin subunit alpha 1	2413.26	0.355337	0.0842001	4.22015	2.44137e-05	0.000235349
ENSG00000117411	8704	B4GALT2	beta-1,4-galactosyltransferase 2	6145.41	-0.308099	0.0730208	-4.21934	2.45022e-05	0.000236044
ENSG00000088899	9762	LZTS3	leucine zipper tumor suppressor family member 3	640.397	-0.513738	0.121892	-4.21471	2.50104e-05	0.000240778
ENSG00000154277	7345	UCHL1	ubiquitin C-terminal hydrolase L1	17359.9	-0.25807	0.0612444	-4.21377	2.51145e-05	0.000241618
ENSG00000077279	1641	DCX	doublecortin	5354.79	0.347099	0.0823761	4.21359	2.5134e-05	0.000241644
ENSG00000214078	8904	CPNE1	copine 1	5552.8	-0.31013	0.0736459	-4.2111	2.54129e-05	0.000244161
ENSG00000173599	5091	PC	pyruvate carboxylase	2894.38	0.32977	0.0783663	4.20805	2.57581e-05	0.000247312
ENSG00000104381	54332	GDAP1	ganglioside induced differentiation associated protein 1	1573.28	0.443953	0.105574	4.20513	2.60936e-05	0.000250366
ENSG00000146063	90933	TRIM41	tripartite motif containing 41	2246.03	0.348805	0.082967	4.20415	2.62068e-05	0.000251284
ENSG00000178184	84552	PARD6G	par-6 family cell polarity regulator gamma	365.04	-0.657122	0.156309	-4.20399	2.62253e-05	0.000251293
ENSG00000088367	2036	EPB41L1	erythrocyte membrane protein band 4.1 like 1	7011.22	-0.306953	0.0730224	-4.20354	2.62775e-05	0.000251626
ENSG00000183307	27439	TMEM121B	transmembrane protein 121B	325.689	0.651349	0.154991	4.2025	2.63977e-05	0.000252609
ENSG00000132142	NA	NA	NA	9677.86	0.332052	0.0790698	4.19947	2.67535e-05	0.000255843
ENSG00000132471	23558	WBP2	WW domain binding protein 2	14176.8	0.261683	0.0623663	4.19591	2.71783e-05	0.000259732
ENSG00000196187	9725	TMEM63A	transmembrane protein 63A	1386.85	-0.398619	0.0950192	-4.19514	2.72699e-05	0.000260434
ENSG00000081019	54665	RSBN1	round spermatid basic protein 1	769.379	0.481519	0.114788	4.19483	2.73072e-05	0.000260617
ENSG00000107562	6387	CXCL12	C-X-C motif chemokine ligand 12	68.708	-1.01929	0.243094	-4.19301	2.75282e-05	0.000262552
ENSG00000162735	5824	PEX19	peroxisomal biogenesis factor 19	4532.06	0.301815	0.0720087	4.19137	2.77271e-05	0.000264273
ENSG00000079691	55604	CARMIL1	capping protein regulator and myosin 1 linker 1	2297.02	0.345101	0.0824779	4.18416	2.86223e-05	0.000272624
ENSG00000143499	56950	SMYD2	SET and MYND domain containing 2	519.218	-0.551273	0.131779	-4.18332	2.87282e-05	0.000273451
ENSG00000157870	127281	FAM213B	family with sequence similarity 213 member B	3865.48	0.315705	0.0754772	4.18279	2.87956e-05	0.000273911
ENSG00000176619	84823	LMNB2	lamin B2	4278.67	-0.305826	0.0732063	-4.17759	2.94612e-05	0.000280057
ENSG00000244509	27350	APOBEC3C	apolipoprotein B mRNA editing enzyme catalytic subunit 3C	3462.4	-0.321036	0.0768589	-4.17695	2.95446e-05	0.000280664
ENSG00000138433	9541	CIR1	corepressor interacting with RBPJ, 1	900.77	-0.460333	0.110267	-4.17472	2.98358e-05	0.000283242
ENSG00000061337	11178	LZTS1	leucine zipper tumor suppressor 1	471.66	0.570838	0.136768	4.17377	2.99598e-05	0.000284232
ENSG00000164294	493869	GPX8	glutathione peroxidase 8 (putative)	1151.6	-0.435004	0.104273	-4.17179	3.0222e-05	0.000286341
ENSG00000168268	64943	NT5DC2	5'-nucleotidase domain containing 2	8829.49	-0.280879	0.0673262	-4.17191	3.02052e-05	0.000286341
ENSG00000083535	10464	PIBF1	progesterone immunomodulatory binding factor 1	468.28	-0.598138	0.143402	-4.17105	3.03193e-05	0.000287074
ENSG00000154310	23043	TNIK	TRAF2 and NCK interacting kinase	2534.1	0.352165	0.0844566	4.16978	3.049e-05	0.000288499
ENSG00000164418	2898	GRIK2	glutamate ionotropic receptor kainate type subunit 2	186.32	-0.780096	0.187119	-4.16898	3.05969e-05	0.000289321
ENSG00000070081	4925	NUCB2	nucleobindin 2	1337.67	-0.448259	0.107627	-4.16492	3.11457e-05	0.000294316
ENSG00000162783	51278	IER5	immediate early response 5	3108.68	-0.329497	0.0791282	-4.16409	3.12596e-05	0.000295198
ENSG00000112972	3157	HMGCS1	3-hydroxy-3-methylglutaryl-CoA synthase 1	15906.4	0.319735	0.0767921	4.16364	3.13207e-05	0.00029558
ENSG00000175352	56675	NRIP3	nuclear receptor interacting protein 3	185.522	0.786241	0.189271	4.15406	3.26633e-05	0.000308048
ENSG00000255717	23642	SNHG1	small nucleolar RNA host gene 1	1283.76	0.424307	0.102189	4.15216	3.29346e-05	0.000310402
ENSG00000128011	57622	LRFN1	leucine rich repeat and fibronectin type III domain containing 1	295.271	-0.671758	0.161837	-4.15082	3.31293e-05	0.000312033
ENSG00000107164	8939	FUBP3	far upstream element binding protein 3	6170.27	0.284273	0.0684953	4.15026	3.32092e-05	0.00031258
ENSG00000166189	79803	HPS6	HPS6, biogenesis of lysosomal organelles complex 2 subunit 3	1238.56	0.414123	0.0998898	4.1458	3.38632e-05	0.000318527
ENSG00000151445	63894	VIPAS39	VPS33B interacting protein, apical-basolateral polarity regulator, spe-39 homolog	1138.33	-0.438047	0.105714	-4.14369	3.41766e-05	0.000321264
ENSG00000196739	85301	COL27A1	collagen type XXVII alpha 1 chain	1397.89	-0.415748	0.10035	-4.14297	3.42838e-05	0.000322062
ENSG00000043143	23338	JADE2	jade family PHD finger 2	125.742	0.960902	0.23196	4.14254	3.43483e-05	0.000322457
ENSG00000090316	10296	MAEA	macrophage erythroblast attacher	2715.06	-0.355398	0.0858087	-4.14175	3.44669e-05	0.000323358
ENSG00000070814	6949	TCOF1	treacle ribosome biogenesis factor 1	1683.14	-0.434975	0.105051	-4.14062	3.46372e-05	0.000324744
ENSG00000135476	9700	ESPL1	extra spindle pole bodies like 1, separase	565.716	-0.530081	0.12804	-4.13997	3.47351e-05	0.000325449
ENSG00000198892	149345	SHISA4	shisa family member 4	3322.22	0.312902	0.0755951	4.13919	3.4854e-05	0.00032635
ENSG00000146950	357	SHROOM2	shroom family member 2	1657.92	0.374768	0.0905479	4.13889	3.48994e-05	0.000326562
ENSG00000112062	1432	MAPK14	mitogen-activated protein kinase 14	1982.36	0.375111	0.0907047	4.13552	3.54154e-05	0.000330744
ENSG00000119906	55719	SLF2	SMC5-SMC6 complex localization factor 2	1619.62	0.400823	0.0969203	4.1356	3.54034e-05	0.000330744
ENSG00000261685	NA	NA	NA	524.02	-0.595599	0.14402	-4.13553	3.54141e-05	0.000330744
ENSG00000164916	221937	FOXK1	forkhead box K1	2595.16	0.353931	0.0856449	4.13254	3.58776e-05	0.000334842
ENSG00000147044	8573	CASK	calcium/calmodulin dependent serine protein kinase	3486.39	0.368245	0.0891203	4.13199	3.59629e-05	0.00033542
ENSG00000177352	64925	CCDC71	coiled-coil domain containing 71	1044.61	-0.425484	0.103021	-4.13006	3.62671e-05	0.000337924
ENSG00000184203	5504	PPP1R2	protein phosphatase 1 regulatory inhibitor subunit 2	1211.84	0.447157	0.108271	4.12999	3.62784e-05	0.000337924
ENSG00000105825	7980	TFPI2	tissue factor pathway inhibitor 2	113.07	0.951487	0.230453	4.12876	3.64718e-05	0.000339505
ENSG00000177105	391	RHOG	ras homolog family member G	1502.78	-0.45877	0.111131	-4.1282	3.65618e-05	0.000339681
ENSG00000188042	10123	ARL4C	ADP ribosylation factor like GTPase 4C	3214.27	-0.327103	0.0792336	-4.12833	3.65406e-05	0.000339681
ENSG00000132780	4678	NASP	nuclear autoantigenic sperm protein	5571.05	-0.309902	0.0750685	-4.12825	3.65531e-05	0.000339681
ENSG00000146216	84630	TTBK1	tau tubulin kinase 1	831.348	0.463489	0.112317	4.12662	3.68139e-05	0.000341802
ENSG00000167657	1613	DAPK3	death associated protein kinase 3	3361.6	-0.327338	0.0793857	-4.12339	3.73344e-05	0.000346411
ENSG00000106829	7091	TLE4	transducin like enhancer of split 4	4033.47	-0.302584	0.0734222	-4.12115	3.76986e-05	0.000349565
ENSG00000122952	11130	ZWINT	ZW10 interacting kinetochore protein	1218.02	-0.417459	0.101316	-4.12035	3.78295e-05	0.000350552
ENSG00000151806	60558	GUF1	GUF1 homolog, GTPase	2357.01	0.36007	0.087393	4.12012	3.78673e-05	0.000350676
ENSG00000093167	9209	LRRFIP2	LRR binding FLII interacting protein 2	1134.18	-0.419029	0.10172	-4.11944	3.79802e-05	0.000351494
ENSG00000197256	25959	KANK2	KN motif and ankyrin repeat domains 2	979.722	-0.450663	0.109429	-4.1183	3.8168e-05	0.000353005
ENSG00000197982	127687	C1orf122	chromosome 1 open reading frame 122	5296.07	0.295966	0.0719616	4.11283	3.90837e-05	0.000361241
ENSG00000100226	9567	GTPBP1	GTP binding protein 1	3827.58	0.320155	0.0779075	4.10943	3.96635e-05	0.000366364
ENSG00000102144	5230	PGK1	phosphoglycerate kinase 1	9904.94	0.279263	0.0679981	4.10692	4.00969e-05	0.000370083
ENSG00000167716	124997	WDR81	WD repeat domain 81	2204.14	0.366002	0.089121	4.1068	4.01177e-05	0.000370083
ENSG00000171307	84287	ZDHHC16	zinc finger DHHC-type containing 16	2182.39	0.349945	0.0852153	4.1066	4.01529e-05	0.00037017
ENSG00000188486	3014	H2AFX	H2A histone family member X	4794.03	-0.311951	0.0759902	-4.10515	4.04057e-05	0.000372261
ENSG00000160214	8568	RRP1	ribosomal RNA processing 1	1732.02	-0.364229	0.0887327	-4.10479	4.04678e-05	0.000372595
ENSG00000154917	51560	RAB6B	RAB6B, member RAS oncogene family	12358.9	0.348167	0.0848244	4.10456	4.0509e-05	0.000372735
ENSG00000214548	55384	MEG3	maternally expressed 3 (non-protein coding)	420.152	0.726155	0.177064	4.1011	4.11193e-05	0.000378108
ENSG00000071205	79658	ARHGAP10	Rho GTPase activating protein 10	709.836	-0.508865	0.124151	-4.09876	4.15374e-05	0.000381708
ENSG00000185008	6092	ROBO2	roundabout guidance receptor 2	4782.89	0.361786	0.0882762	4.09834	4.16115e-05	0.000382144
ENSG00000124795	7913	DEK	DEK proto-oncogene	2302.61	-0.350021	0.0854131	-4.09798	4.16767e-05	0.000382499
ENSG00000150991	7316	UBC	ubiquitin C	27475.5	-0.265131	0.0647151	-4.0969	4.18714e-05	0.00038404
ENSG00000080561	11043	MID2	midline 2	202.916	0.771239	0.188297	4.09586	4.20605e-05	0.000385528
ENSG00000133030	23164	MPRIP	myosin phosphatase Rho interacting protein	7799.71	0.294719	0.0719629	4.09542	4.21395e-05	0.000386005
ENSG00000136026	10970	CKAP4	cytoskeleton associated protein 4	11729.8	-0.281394	0.0687224	-4.09464	4.22823e-05	0.000387066
ENSG00000165480	221150	SKA3	spindle and kinetochore associated complex subunit 3	435.956	-0.580347	0.141818	-4.09219	4.2732e-05	0.000390933
ENSG00000270172	NA	NA	NA	1091.37	0.433282	0.105886	4.09197	4.27729e-05	0.000391059
ENSG00000184840	54732	TMED9	transmembrane p24 trafficking protein 9	9491.91	-0.283862	0.0694835	-4.08531	4.40182e-05	0.000402188
ENSG00000135766	54583	EGLN1	egl-9 family hypoxia inducible factor 1	1822.53	0.369695	0.0905157	4.08432	4.42069e-05	0.000403655
ENSG00000139734	81624	DIAPH3	diaphanous related formin 3	431.704	-0.572268	0.14012	-4.08414	4.42405e-05	0.000403705
ENSG00000163162	284996	RNF149	ring finger protein 149	617.761	-0.504607	0.123559	-4.08393	4.42805e-05	0.000403813
ENSG00000176946	51078	THAP4	THAP domain containing 4	2141.24	-0.373918	0.0915751	-4.08318	4.44235e-05	0.00040486
ENSG00000171314	5223	PGAM1	phosphoglycerate mutase 1	1005.15	0.436023	0.106799	4.08266	4.45223e-05	0.000405504
ENSG00000054965	23201	FAM168A	family with sequence similarity 168 member A	17393.2	0.287589	0.0704641	4.08135	4.47748e-05	0.000407545
ENSG00000139618	675	BRCA2	BRCA2, DNA repair associated	172.077	-0.798156	0.195572	-4.08114	4.48153e-05	0.000407654
ENSG00000170832	84669	USP32	ubiquitin specific peptidase 32	1982.15	0.433891	0.106326	4.08075	4.48912e-05	0.000408086
ENSG00000160209	8566	PDXK	pyridoxal kinase	2778.87	0.320869	0.0786868	4.07781	4.54627e-05	0.00041302
ENSG00000103381	55313	CPPED1	calcineurin like phosphoesterase domain containing 1	749.409	-0.477757	0.117204	-4.0763	4.57578e-05	0.000415438
ENSG00000166562	90701	SEC11C	SEC11 homolog C, signal peptidase complex subunit	1841.27	0.385503	0.0945856	4.0757	4.58757e-05	0.000416245
ENSG00000115310	57142	RTN4	reticulon 4	38547.1	0.298784	0.073322	4.07496	4.60231e-05	0.000417319
ENSG00000214087	339231	ARL16	ADP ribosylation factor like GTPase 16	1564.58	0.372453	0.0914661	4.07203	4.66049e-05	0.000422328
ENSG00000100906	4792	NFKBIA	NFKB inhibitor alpha	1059.2	-0.431454	0.106031	-4.06914	4.71866e-05	0.000427329
ENSG00000123136	10212	DDX39A	DExD-box helicase 39A	2339.78	-0.34578	0.0850038	-4.06782	4.74552e-05	0.00042949
ENSG00000109971	3312	HSPA8	heat shock protein family A (Hsp70) member 8	77833.1	0.634053	0.155898	4.06711	4.7599e-05	0.000430521
ENSG00000082512	7188	TRAF5	TNF receptor associated factor 5	305.391	-0.714176	0.175745	-4.06371	4.82984e-05	0.000436297
ENSG00000104738	4173	MCM4	minichromosome maintenance complex component 4	4506.03	-0.304652	0.0749686	-4.06373	4.82946e-05	0.000436297
ENSG00000178403	63973	NEUROG2	neurogenin 2	315.104	0.6672	0.164237	4.06241	4.85678e-05	0.000438455
ENSG00000167693	64359	NXN	nucleoredoxin	3166.13	-0.338715	0.083386	-4.06201	4.8651e-05	0.000438929
ENSG00000149136	6749	SSRP1	structure specific recognition protein 1	10788.3	-0.278041	0.0684528	-4.06179	4.86986e-05	0.000439082
ENSG00000112118	4172	MCM3	minichromosome maintenance complex component 3	3571.34	-0.316705	0.0780049	-4.06006	4.90601e-05	0.000442064
ENSG00000156875	64645	MFSD14A	major facilitator superfamily domain containing 14A	1386.85	0.42068	0.103635	4.05925	4.92315e-05	0.00044333
ENSG00000143321	3068	HDGF	heparin binding growth factor	18947.7	-0.255487	0.0629578	-4.05806	4.94812e-05	0.000445299
ENSG00000080854	22997	IGSF9B	immunoglobulin superfamily member 9B	1403.88	0.82767	0.203973	4.05774	4.95494e-05	0.000445634
ENSG00000185127	387263	C6orf120	chromosome 6 open reading frame 120	1041.46	0.434121	0.107007	4.05696	4.9716e-05	0.000446852
ENSG00000161203	1173	AP2M1	adaptor related protein complex 2 mu 1 subunit	23540.1	-0.27163	0.0669609	-4.05654	4.98053e-05	0.000447375
ENSG00000005249	5577	PRKAR2B	protein kinase cAMP-dependent type II regulatory subunit beta	550.99	0.546812	0.134828	4.05564	4.99978e-05	0.000448823
ENSG00000173208	225	ABCD2	ATP binding cassette subfamily D member 2	164.006	0.788767	0.194551	4.0543	5.02854e-05	0.000451123
ENSG00000168066	7536	SF1	splicing factor 1	11805	0.265809	0.0655708	4.05376	5.04004e-05	0.000451872
ENSG00000103742	57722	IGDCC4	immunoglobulin superfamily DCC subclass member 4	11181.9	0.287015	0.0708076	4.05344	5.04695e-05	0.000452209
ENSG00000105486	3978	LIG1	DNA ligase 1	1276.05	-0.394921	0.0974621	-4.05205	5.07707e-05	0.000454624
ENSG00000119685	23093	TTLL5	tubulin tyrosine ligase like 5	1593.48	-0.386822	0.0955058	-4.05025	5.11627e-05	0.000457849
ENSG00000121270	85320	ABCC11	ATP binding cassette subfamily C member 11	123.521	0.865509	0.213804	4.04815	5.16248e-05	0.000461696
ENSG00000125484	9329	GTF3C4	general transcription factor IIIC subunit 4	3536.57	0.338889	0.0837535	4.04627	5.2041e-05	0.000465129
ENSG00000079931	26002	MOXD1	monooxygenase DBH like 1	13801.6	0.266084	0.065771	4.04561	5.2188e-05	0.000466152
ENSG00000148175	2040	STOM	stomatin	2691.18	-0.321022	0.0793571	-4.04528	5.22606e-05	0.00046651
ENSG00000269190	115290	FBXO17	F-box protein 17	822.453	-0.451489	0.111689	-4.04236	5.29151e-05	0.000471787
ENSG00000156030	91748	ELMSAN1	ELM2 and Myb/SANT domain containing 1	1783.48	-0.360174	0.0891002	-4.04235	5.29174e-05	0.000471787
ENSG00000176485	11145	PLA2G16	phospholipase A2 group XVI	1789	-0.353987	0.0876344	-4.03936	5.35979e-05	0.000477557
ENSG00000010270	83930	STARD3NL	STARD3 N-terminal like	3080.51	0.332026	0.0822014	4.03917	5.364e-05	0.000477636
ENSG00000153822	3773	KCNJ16	potassium voltage-gated channel subfamily J member 16	117.5	0.888024	0.219902	4.03827	5.38479e-05	0.000479189
ENSG00000090857	55066	PDPR	pyruvate dehydrogenase phosphatase regulatory subunit	2018.5	0.456668	0.113095	4.0379	5.39307e-05	0.000479629
ENSG00000165572	89890	KBTBD6	kelch repeat and BTB domain containing 6	1334.83	0.414459	0.10268	4.03641	5.42752e-05	0.000482394
ENSG00000213064	375035	SFT2D2	SFT2 domain containing 2	2223.72	-0.336769	0.0834373	-4.03619	5.43259e-05	0.000482546
ENSG00000272335	NA	NA	NA	287.642	-0.734213	0.181943	-4.0354	5.45097e-05	0.000483879
ENSG00000168003	6520	SLC3A2	solute carrier family 3 member 2	8629.67	-0.301546	0.0747507	-4.03402	5.48314e-05	0.000486434
ENSG00000110107	27339	PRPF19	pre-mRNA processing factor 19	7066.05	-0.287767	0.0713752	-4.03175	5.53634e-05	0.00049085
ENSG00000179222	9500	MAGED1	MAGE family member D1	35782	0.271584	0.0673808	4.03058	5.56388e-05	0.000492987
ENSG00000157045	123803	NTAN1	N-terminal asparagine amidase	657.244	-0.499603	0.124007	-4.02884	5.60526e-05	0.000496347
ENSG00000272325	11165	NUDT3	nudix hydrolase 3	1787.22	0.402432	0.0998959	4.02852	5.61294e-05	0.000496721
ENSG00000180233	223082	ZNRF2	zinc and ring finger 2	653.941	0.496091	0.123174	4.02756	5.63587e-05	0.000498443
ENSG00000103316	1428	CRYM	crystallin mu	48.8685	-1.00152	0.248682	-4.02731	5.64185e-05	0.000498664
ENSG00000087077	7205	TRIP6	thyroid hormone receptor interactor 6	4322.61	-0.312579	0.0776276	-4.02665	5.65779e-05	0.000499765
ENSG00000105281	6510	SLC1A5	solute carrier family 1 member 5	2480.34	-0.339315	0.0842722	-4.02642	5.66333e-05	0.000499948
ENSG00000253352	NA	NA	NA	6788.3	0.277867	0.0690149	4.02619	5.66868e-05	0.000500112
ENSG00000152147	79833	GEMIN6	gem nuclear organelle associated protein 6	682.441	-0.487336	0.121046	-4.02604	5.6725e-05	0.000500142
ENSG00000107105	1993	ELAVL2	ELAV like RNA binding protein 2	223.634	0.721301	0.179187	4.02541	5.68754e-05	0.00050116
ENSG00000128422	3872	KRT17	keratin 17	110.67	0.889919	0.221118	4.02463	5.70654e-05	0.000502526
ENSG00000153721	154043	CNKSR3	CNKSR family member 3	636.707	0.498482	0.123883	4.02382	5.7261e-05	0.00050374
ENSG00000139767	84530	SRRM4	serine/arginine repetitive matrix 4	217.261	0.717753	0.178381	4.02371	5.72873e-05	0.00050374
ENSG00000168685	3575	IL7R	interleukin 7 receptor	85.6276	0.960751	0.238777	4.02363	5.73086e-05	0.00050374
ENSG00000124831	9208	LRRFIP1	LRR binding FLII interacting protein 1	1993.86	-0.345066	0.0858107	-4.02125	5.789e-05	0.000508539
ENSG00000123342	4327	MMP19	matrix metallopeptidase 19	416.526	-0.596418	0.14836	-4.02008	5.81779e-05	0.000510542
ENSG00000116898	64960	MRPS15	mitochondrial ribosomal protein S15	1796.7	-0.359498	0.0894265	-4.02004	5.81891e-05	0.000510542
ENSG00000101236	11237	RNF24	ring finger protein 24	3408.54	-0.321562	0.0800223	-4.0184	5.85937e-05	0.000513778
ENSG00000170921	26115	TANC2	tetratricopeptide repeat, ankyrin repeat and coiled-coil containing 2	3401.97	0.374487	0.0931987	4.01816	5.86553e-05	0.000514004
ENSG00000130303	684	BST2	bone marrow stromal cell antigen 2	274.625	0.664222	0.165365	4.01671	5.90168e-05	0.000516856
ENSG00000198502	3127	HLA-DRB5	major histocompatibility complex, class II, DR beta 5	9585.25	0.297874	0.0742293	4.01289	5.99786e-05	0.000524959
ENSG00000160216	56894	AGPAT3	1-acylglycerol-3-phosphate O-acyltransferase 3	7536.16	0.278004	0.0692878	4.01232	6.01261e-05	0.000525929
ENSG00000072195	10290	SPEG	SPEG complex locus	4288.68	-0.294209	0.0733424	-4.01144	6.03487e-05	0.000527555
ENSG00000131759	5914	RARA	retinoic acid receptor alpha	1211.39	-0.456222	0.113765	-4.01022	6.06627e-05	0.000529977
ENSG00000206053	90861	JPT2	Jupiter microtubule associated homolog 2	3660.58	-0.303484	0.0756813	-4.01002	6.07131e-05	0.000530045
ENSG00000084733	10890	RAB10	RAB10, member RAS oncogene family	8677.73	0.295786	0.073764	4.0099	6.07443e-05	0.000530045
ENSG00000117153	59349	KLHL12	kelch like family member 12	2104.53	0.359261	0.0896143	4.00897	6.09832e-05	0.000531806
ENSG00000187773	125704	FAM69C	family with sequence similarity 69 member C	5754.11	0.306389	0.0764621	4.00708	6.14748e-05	0.000535767
ENSG00000088543	51161	C3orf18	chromosome 3 open reading frame 18	401.122	0.580042	0.144795	4.00596	6.17673e-05	0.000537991
ENSG00000198589	987	LRBA	LPS responsive beige-like anchor protein	2183.54	0.3727	0.0930633	4.0048	6.20708e-05	0.000540306
ENSG00000167900	7083	TK1	thymidine kinase 1	804.06	-0.455118	0.113659	-4.00424	6.22172e-05	0.000541252
ENSG00000129128	60559	SPCS3	signal peptidase complex subunit 3	7032.79	-0.351962	0.087904	-4.00394	6.2296e-05	0.000541609
ENSG00000122218	1314	COPA	coatomer protein complex subunit alpha	21344.3	0.24934	0.0623144	4.00133	6.29881e-05	0.000546964
ENSG00000121207	9227	LRAT	lecithin retinol acyltransferase	106.67	0.877603	0.219324	4.0014	6.29675e-05	0.000546964
ENSG00000142549	402665	IGLON5	IgLON family member 5	98.5874	0.889136	0.222365	3.99854	6.37347e-05	0.000553112
ENSG00000179295	5781	PTPN11	protein tyrosine phosphatase, non-receptor type 11	10598.7	0.297415	0.074387	3.99822	6.38219e-05	0.000553535
ENSG00000108828	10493	VAT1	vesicle amine transport 1	16340.6	-0.259977	0.0651055	-3.99316	6.51983e-05	0.000565131
ENSG00000036672	9099	USP2	ubiquitin specific peptidase 2	724.628	0.486994	0.122053	3.99001	6.60704e-05	0.000572344
ENSG00000174628	124152	IQCK	IQ motif containing K	1073.92	-0.43987	0.110274	-3.98887	6.63885e-05	0.000574753
ENSG00000181790	575	ADGRB1	adhesion G protein-coupled receptor B1	960.764	0.985372	0.247102	3.98772	6.6712e-05	0.000577206
ENSG00000039560	26064	RAI14	retinoic acid induced 14	1586.41	-0.391913	0.0982909	-3.98728	6.68347e-05	0.000577919
ENSG00000157450	54778	RNF111	ring finger protein 111	1368.27	0.383606	0.096223	3.98663	6.70178e-05	0.000579154
ENSG00000133657	79572	ATP13A3	ATPase 13A3	2245.88	0.38217	0.0958718	3.98626	6.71225e-05	0.000579709
ENSG00000150275	65217	PCDH15	protocadherin related 15	4609.54	0.391841	0.0983115	3.9857	6.72807e-05	0.000580726
ENSG00000113269	55819	RNF130	ring finger protein 130	3279.15	-0.337148	0.0846078	-3.98483	6.75282e-05	0.000582512
ENSG00000131094	10882	C1QL1	complement C1q like 1	504.456	0.565079	0.141815	3.98462	6.75892e-05	0.000582688
ENSG00000123908	27161	AGO2	argonaute 2, RISC catalytic component	349	0.727277	0.182536	3.98429	6.76829e-05	0.000583146
ENSG00000197818	23315	SLC9A8	solute carrier family 9 member A8	2549.87	0.319458	0.0801931	3.98361	6.78749e-05	0.000584449
ENSG00000112992	23530	NNT	nicotinamide nucleotide transhydrogenase	4358.19	0.371269	0.0932241	3.98254	6.81821e-05	0.000586742
ENSG00000171992	11346	SYNPO	synaptopodin	8790.79	-0.292664	0.0735249	-3.98047	6.87777e-05	0.000591513
ENSG00000237649	3833	KIFC1	kinesin family member C1	221.745	-0.721282	0.181447	-3.97516	7.03331e-05	0.000604494
ENSG00000188157	375790	AGRN	agrin	60672.6	0.291412	0.0733106	3.97503	7.03713e-05	0.000604494
ENSG00000133056	5287	PIK3C2B	phosphatidylinositol-4-phosphate 3-kinase catalytic subunit type 2 beta	1673.21	0.404523	0.101783	3.97437	7.05665e-05	0.000605808
ENSG00000140199	9990	SLC12A6	solute carrier family 12 member 6	626.289	0.563614	0.141852	3.97324	7.09019e-05	0.000608323
ENSG00000137959	10964	IFI44L	interferon induced protein 44 like	311.387	-0.633345	0.159427	-3.97263	7.10822e-05	0.000609507
ENSG00000111674	2026	ENO2	enolase 2	2863.17	0.319864	0.080534	3.97179	7.13357e-05	0.000611315
ENSG00000137145	55667	DENND4C	DENN domain containing 4C	1671.18	0.395147	0.0995172	3.97064	7.16811e-05	0.000613908
ENSG00000164877	79778	MICALL2	MICAL like 2	1060.3	-0.425514	0.107218	-3.96868	7.22718e-05	0.000618598
ENSG00000087586	6790	AURKA	aurora kinase A	452.693	-0.55414	0.139702	-3.96659	7.29089e-05	0.000623679
ENSG00000145675	5295	PIK3R1	phosphoinositide-3-kinase regulatory subunit 1	4339.54	0.294009	0.074203	3.96223	7.42529e-05	0.000634798
ENSG00000196588	57591	MKL1	megakaryoblastic leukemia (translocation) 1	3896.68	-0.347398	0.0876812	-3.96206	7.43063e-05	0.000634877
ENSG00000153395	79888	LPCAT1	lysophosphatidylcholine acyltransferase 1	3638.22	0.324064	0.0818182	3.96078	7.47049e-05	0.000637903
ENSG00000170153	57484	RNF150	ring finger protein 150	1141.04	0.435646	0.110004	3.96028	7.48626e-05	0.000638869
ENSG00000197386	3064	HTT	huntingtin	6080.57	0.347225	0.0876818	3.96006	7.49313e-05	0.000639075
ENSG00000173905	27333	GOLIM4	golgi integral membrane protein 4	3373.82	-0.320252	0.080879	-3.95964	7.50628e-05	0.000639817
ENSG00000114416	8087	FXR1	FMR1 autosomal homolog 1	4913.76	-0.286761	0.0724613	-3.95744	7.57566e-05	0.000645348
ENSG00000175928	57633	LRRN1	leucine rich repeat neuronal 1	11156.8	-0.284276	0.0718513	-3.95645	7.60729e-05	0.000647657
ENSG00000141279	9520	NPEPPS	aminopeptidase puromycin sensitive	5276.56	0.321363	0.081238	3.95582	7.62716e-05	0.000648965
ENSG00000069535	4129	MAOB	monoamine oxidase B	23094.7	0.262562	0.0664109	3.9536	7.69831e-05	0.000654243
ENSG00000169908	4071	TM4SF1	transmembrane 4 L six family member 1	1980.99	0.381093	0.0963909	3.95362	7.6979e-05	0.000654243
ENSG00000013583	50865	HEBP1	heme binding protein 1	647.643	-0.478521	0.121128	-3.95052	7.79808e-05	0.000662329
ENSG00000157483	4643	MYO1E	myosin IE	2144.93	-0.361107	0.0914119	-3.95033	7.80444e-05	0.000662478
ENSG00000153292	266977	ADGRF1	adhesion G protein-coupled receptor F1	55.5011	0.966793	0.244747	3.95018	7.80935e-05	0.000662502
ENSG00000165175	58526	MID1IP1	MID1 interacting protein 1	4631.24	0.305546	0.0773605	3.94964	7.82694e-05	0.00066358
ENSG00000155545	166968	MIER3	MIER family member 3	900.515	0.443015	0.11217	3.9495	7.8313e-05	0.00066358
ENSG00000151151	253430	IPMK	inositol polyphosphate multikinase	158.708	0.791919	0.200526	3.94921	7.84097e-05	0.000664007
ENSG00000076513	88455	ANKRD13A	ankyrin repeat domain 13A	1552.53	0.388216	0.0983522	3.9472	7.90692e-05	0.000669198
ENSG00000187446	11261	CHP1	calcineurin like EF-hand protein 1	4986.77	0.280208	0.0710618	3.94316	8.04148e-05	0.000680185
ENSG00000100526	1033	CDKN3	cyclin dependent kinase inhibitor 3	259.525	-0.659966	0.167428	-3.94178	8.08786e-05	0.000682901
ENSG00000153404	153478	PLEKHG4B	pleckstrin homology and RhoGEF domain containing G4B	5719.98	-0.292972	0.0743236	-3.94185	8.0857e-05	0.000682901
ENSG00000127603	23499	MACF1	microtubule-actin crosslinking factor 1	13023.9	-0.285366	0.0723914	-3.94199	8.08092e-05	0.000682901
ENSG00000164187	92255	LMBRD2	LMBR1 domain containing 2	864.667	0.50136	0.127247	3.94004	8.14686e-05	0.000687478
ENSG00000158773	7391	USF1	upstream transcription factor 1	1898.31	-0.342802	0.0870276	-3.93901	8.18202e-05	0.000689634
ENSG00000180357	23060	ZNF609	zinc finger protein 609	3816.51	0.314065	0.0797319	3.93902	8.18162e-05	0.000689634
ENSG00000117395	10969	EBNA1BP2	EBNA1 binding protein 2	2372.3	-0.341525	0.0867178	-3.93836	8.20417e-05	0.000691095
ENSG00000155792	64798	DEPTOR	DEP domain containing MTOR interacting protein	196.241	-0.733674	0.186378	-3.93649	8.2682e-05	0.000695673
ENSG00000104361	79815	NIPAL2	NIPA like domain containing 2	421.625	-0.59673	0.151585	-3.93661	8.26412e-05	0.000695673
ENSG00000133704	10526	IPO8	importin 8	3632.55	0.300707	0.0763965	3.93614	8.28044e-05	0.000696294
ENSG00000089041	5027	P2RX7	purinergic receptor P2X 7	200.81	-0.722568	0.183748	-3.93239	8.4105e-05	0.000706817
ENSG00000171408	27115	PDE7B	phosphodiesterase 7B	210.918	0.727478	0.185024	3.93181	8.43078e-05	0.000708107
ENSG00000135119	84900	RNFT2	ring finger protein, transmembrane 2	761.605	-0.509823	0.129721	-3.93014	8.48966e-05	0.000712635
ENSG00000160113	2063	NR2F6	nuclear receptor subfamily 2 group F member 6	756.419	-0.461261	0.117462	-3.92691	8.60455e-05	0.000721857
ENSG00000065802	51665	ASB1	ankyrin repeat and SOCS box containing 1	3687.87	0.324523	0.082652	3.92638	8.62328e-05	0.000723006
ENSG00000135315	22832	CEP162	centrosomal protein 162	295.941	-0.651077	0.165876	-3.92508	8.67022e-05	0.000726517
ENSG00000225953	150538	SATB2-AS1	SATB2 antisense RNA 1	213.769	0.719458	0.183308	3.92487	8.67775e-05	0.000726723
ENSG00000134690	55143	CDCA8	cell division cycle associated 8	528.759	-0.517696	0.131946	-3.92355	8.72524e-05	0.000730258
ENSG00000243279	11230	PRAF2	PRA1 domain family member 2	5013.04	-0.324923	0.0828168	-3.9234	8.7309e-05	0.000730258
ENSG00000100412	50	ACO2	aconitase 2	6388.54	0.268574	0.0684566	3.92328	8.73521e-05	0.000730258
ENSG00000167619	284339	TMEM145	transmembrane protein 145	165.709	0.770801	0.196476	3.92313	8.74073e-05	0.000730294
ENSG00000149260	726	CAPN5	calpain 5	3421.42	0.295397	0.0753135	3.92223	8.77345e-05	0.000732601
ENSG00000165194	57526	PCDH19	protocadherin 19	765.501	-0.455176	0.116059	-3.92195	8.78369e-05	0.000732604
ENSG00000148814	80313	LRRC27	leucine rich repeat containing 27	2068.58	-0.335597	0.0855682	-3.92198	8.78234e-05	0.000732604
ENSG00000161013	11282	MGAT4B	mannosyl (alpha-1,3-)-glycoprotein beta-1,4-N-acetylglucosaminyltransferase, isozyme B	5515.66	-0.28442	0.0725309	-3.92136	8.80489e-05	0.000733946
ENSG00000261061	NA	NA	NA	109.615	-0.875918	0.22342	-3.9205	8.83666e-05	0.000736166
ENSG00000114573	523	ATP6V1A	ATPase H+ transporting V1 subunit A	3523.63	0.301883	0.0770335	3.91886	8.89703e-05	0.000740766
ENSG00000185129	5813	PURA	purine rich element binding protein A	297.803	0.646539	0.165008	3.91823	8.92011e-05	0.000742257
ENSG00000101577	9663	LPIN2	lipin 2	2317.14	0.362012	0.092422	3.91695	8.96781e-05	0.000745479
ENSG00000130518	80726	IQCN	IQ motif containing N	223.247	0.694559	0.177323	3.91691	8.96922e-05	0.000745479
ENSG00000118200	23271	CAMSAP2	calmodulin regulated spectrin associated protein family member 2	3589.47	0.346419	0.0884984	3.91441	9.06249e-05	0.000752795
ENSG00000254635	NA	NA	NA	520.913	-0.535587	0.136917	-3.91176	9.16245e-05	0.000760658
ENSG00000067334	30836	DNTTIP2	deoxynucleotidyltransferase terminal interacting protein 2	2238.32	-0.329035	0.0841216	-3.91142	9.17533e-05	0.000761287
ENSG00000082701	2932	GSK3B	glycogen synthase kinase 3 beta	5475.12	0.283929	0.0726016	3.91078	9.19967e-05	0.000762866
ENSG00000144366	51454	GULP1	GULP, engulfment adaptor PTB domain containing 1	983.354	0.438224	0.112063	3.91049	9.21073e-05	0.000763342
ENSG00000120254	25902	MTHFD1L	methylenetetrahydrofolate dehydrogenase (NADP+ dependent) 1 like	2107.57	-0.352231	0.0900785	-3.91026	9.21957e-05	0.000763634
ENSG00000105429	1954	MEGF8	multiple EGF like domains 8	19218	0.269087	0.0688608	3.9077	9.31778e-05	0.000771323
ENSG00000138604	26035	GLCE	glucuronic acid epimerase	816.027	-0.471325	0.120636	-3.907	9.34498e-05	0.000773128
ENSG00000117569	58155	PTBP2	polypyrimidine tract binding protein 2	744.381	0.453236	0.116023	3.90643	9.36712e-05	0.000774514
ENSG00000159363	23400	ATP13A2	ATPase 13A2	5589.52	-0.337871	0.0865278	-3.90476	9.4317e-05	0.000779405
ENSG00000124788	6310	ATXN1	ataxin 1	3522.42	0.298407	0.0764552	3.90303	9.49973e-05	0.000784575
ENSG00000133142	79921	TCEAL4	transcription elongation factor A like 4	4836.83	-0.295996	0.0758512	-3.90233	9.52717e-05	0.000786388
ENSG00000011021	1185	CLCN6	chloride voltage-gated channel 6	3325.66	0.345165	0.0884575	3.90204	9.5385e-05	0.000786871
ENSG00000129347	65095	KRI1	KRI1 homolog	1813.15	-0.360222	0.0923868	-3.89907	9.65636e-05	0.000796137
ENSG00000146918	54892	NCAPG2	non-SMC condensin II complex subunit G2	1183.08	-0.391764	0.100486	-3.89871	9.67069e-05	0.00079686
ENSG00000178927	79415	C17orf62	chromosome 17 open reading frame 62	3790.01	0.293177	0.075205	3.89838	9.68399e-05	0.000797498
ENSG00000183077	125061	AFMID	arylformamidase	730.153	-0.456215	0.117033	-3.89818	9.69192e-05	0.000797694
ENSG00000197323	51592	TRIM33	tripartite motif containing 33	1793.57	0.405154	0.103945	3.89775	9.70887e-05	0.000798631
ENSG00000177410	441951	ZFAS1	ZNFX1 antisense RNA 1	4904.71	0.299117	0.076789	3.89531	9.80735e-05	0.00080627
ENSG00000132466	26057	ANKRD17	ankyrin repeat domain 17	6921.81	0.305527	0.0784463	3.89473	9.83073e-05	0.000807729
ENSG00000115474	3769	KCNJ13	potassium voltage-gated channel subfamily J member 13	215.676	-0.714277	0.183468	-3.89318	9.89369e-05	0.00081227
ENSG00000124374	400961	PAIP2B	poly(A) binding protein interacting protein 2B	102.225	0.869792	0.223419	3.8931	9.89731e-05	0.00081227
ENSG00000198826	9824	ARHGAP11A	Rho GTPase activating protein 11A	815.597	-0.446189	0.114686	-3.89053	0.000100026	0.000820445
ENSG00000144218	3899	AFF3	AF4/FMR2 family member 3	5391.65	0.353591	0.0908961	3.89006	0.00010022	0.00082156
ENSG00000132819	55544	RBM38	RNA binding motif protein 38	1896.57	-0.35582	0.0914947	-3.88896	0.000100673	0.000824808
ENSG00000165416	10910	SUGT1	SGT1 homolog, MIS12 kinetochore complex assembly cochaperone	1592.53	-0.383525	0.0986262	-3.88867	0.000100795	0.000825332
ENSG00000099860	4616	GADD45B	growth arrest and DNA damage inducible beta	677.518	-0.465951	0.119855	-3.88762	0.000101233	0.000828275
ENSG00000158828	65018	PINK1	PTEN induced putative kinase 1	1415.01	0.372092	0.0957143	3.88753	0.00010127	0.000828275
ENSG00000155008	139322	APOOL	apolipoprotein O like	272.278	0.639508	0.1646	3.88522	0.000102236	0.000835702
ENSG00000198752	9578	CDC42BPB	CDC42 binding protein kinase beta	6507.74	0.26705	0.0687443	3.88469	0.00010246	0.00083661
ENSG00000221866	91584	PLXNA4	plexin A4	3349.41	0.339548	0.0874068	3.88468	0.000102463	0.00083661
ENSG00000100207	6942	TCF20	transcription factor 20	1296.14	-0.374218	0.096387	-3.88246	0.000103406	0.000843825
ENSG00000124942	79026	AHNAK	AHNAK nucleoprotein	12203.8	-0.346202	0.0892206	-3.8803	0.00010433	0.00085088
ENSG00000167470	90007	MIDN	midnolin	6349.63	0.316273	0.0815394	3.87877	0.000104986	0.000854775
ENSG00000128923	54629	MINDY2	MINDY lysine 48 deubiquitinase 2	589.32	0.544593	0.140394	3.87904	0.000104872	0.000854775
ENSG00000139055	121506	ERP27	endoplasmic reticulum protein 27	47.9559	0.96256	0.24816	3.87879	0.000104977	0.000854775
ENSG00000104341	55353	LAPTM4B	lysosomal protein transmembrane 4 beta	12187.7	0.249348	0.0643079	3.87741	0.000105574	0.000859077
ENSG00000126016	154796	AMOT	angiomotin	3126.29	0.316254	0.0815699	3.87709	0.000105713	0.000859718
ENSG00000255248	399959	MIR100HG	mir-100-let-7a-2-mir-125b-1 cluster host gene	2358.31	-0.318833	0.0823211	-3.87304	0.000107487	0.000873648
ENSG00000128596	64753	CCDC136	coiled-coil domain containing 136	1388.59	0.366233	0.0945658	3.87279	0.000107599	0.000874063
ENSG00000140092	10516	FBLN5	fibulin 5	1963.43	-0.440663	0.1138	-3.87226	0.000107832	0.000875466
ENSG00000147852	7436	VLDLR	very low density lipoprotein receptor	2157.14	0.325923	0.0841818	3.87166	0.000108097	0.000877123
ENSG00000124164	9217	VAPB	VAMP associated protein B and C	4541.69	0.309722	0.0800599	3.86864	0.000109446	0.000887566
ENSG00000165915	91252	SLC39A13	solute carrier family 39 member 13	1867.98	-0.35253	0.0911287	-3.86848	0.000109514	0.000887616
ENSG00000172216	1051	CEBPB	CCAAT/enhancer binding protein beta	1160.83	-0.395869	0.102387	-3.86641	0.000110451	0.000894703
ENSG00000085063	966	CD59	CD59 molecule (CD59 blood group)	10269	0.247003	0.0638931	3.86588	0.000110691	0.000896141
ENSG00000188039	284434	NWD1	NACHT and WD repeat domain containing 1	231.828	-0.67484	0.174649	-3.86397	0.000111557	0.000902641
ENSG00000185432	25840	METTL7A	methyltransferase like 7A	1101.61	-0.401481	0.103932	-3.86291	0.000112045	0.00090608
ENSG00000011105	10867	TSPAN9	tetraspanin 9	4541.31	-0.322218	0.083455	-3.86098	0.000112932	0.000912738
ENSG00000163362	55765	C1orf106	chromosome 1 open reading frame 106	591.151	0.486372	0.125995	3.86025	0.000113272	0.000914975
ENSG00000160447	29941	PKN3	protein kinase N3	235.42	-0.675065	0.174928	-3.8591	0.000113808	0.000918783
ENSG00000141971	93343	MVB12A	multivesicular body subunit 12A	1527.72	-0.369514	0.0957559	-3.85892	0.00011389	0.000918932
ENSG00000161671	284361	EMC10	ER membrane protein complex subunit 10	11065.5	-0.24488	0.0634781	-3.85771	0.000114453	0.000922946
ENSG00000137142	347252	IGFBPL1	insulin like growth factor binding protein like 1	256.154	0.65218	0.169065	3.85758	0.000114516	0.000922946
ENSG00000153443	124402	UBALD1	UBA like domain containing 1	950.596	-0.42231	0.10948	-3.85744	0.000114582	0.000922959
ENSG00000168679	9122	SLC16A4	solute carrier family 16 member 4	1612.32	0.352604	0.0915163	3.85291	0.000116722	0.000939665
ENSG00000060982	586	BCAT1	branched chain amino acid transaminase 1	14324.7	0.255692	0.0663733	3.85234	0.000116994	0.00094133
ENSG00000164830	55074	OXR1	oxidation resistance 1	1550.98	0.365849	0.0950148	3.85045	0.000117902	0.000948104
ENSG00000005059	55013	MCUB	mitochondrial calcium uniporter dominant negative beta subunit	1102.58	-0.3972	0.103209	-3.84849	0.00011885	0.000955191
ENSG00000141858	90378	SAMD1	sterile alpha motif domain containing 1	2320.68	-0.324152	0.0842333	-3.84827	0.000118956	0.000955511
ENSG00000048471	92017	SNX29	sorting nexin 29	1602.71	0.387095	0.100593	3.84813	0.000119023	0.000955511
ENSG00000258441	283624	LINC00641	long intergenic non-protein coding RNA 641	1340.36	0.376009	0.0977532	3.84651	0.00011981	0.000961293
ENSG00000197763	114112	TXNRD3	thioredoxin reductase 3	725.633	-0.447574	0.116372	-3.84604	0.00012004	0.000962592
ENSG00000177182	157807	CLVS1	clavesin 1	96.5634	0.86053	0.223752	3.84591	0.000120106	0.000962592
ENSG00000185624	5034	P4HB	prolyl 4-hydroxylase subunit beta	22908.1	-0.24981	0.0649652	-3.84529	0.000120411	0.000964499
ENSG00000081320	9262	STK17B	serine/threonine kinase 17b	347.821	-0.586786	0.152615	-3.84488	0.000120611	0.000965562
ENSG00000069188	54549	SDK2	sidekick cell adhesion molecule 2	403.925	0.559754	0.145665	3.84276	0.000121657	0.000973394
ENSG00000157557	2114	ETS2	ETS proto-oncogene 2, transcription factor	263.606	-0.644173	0.167654	-3.84229	0.000121893	0.000974734
ENSG00000169499	59339	PLEKHA2	pleckstrin homology domain containing A2	1373.3	-0.385043	0.100234	-3.84146	0.000122307	0.000977501
ENSG00000154978	81552	VOPP1	VOPP1, WBP1/VOPP1 family member	1098.56	0.397286	0.103459	3.84004	0.000123016	0.000982622
ENSG00000117298	1889	ECE1	endothelin converting enzyme 1	7210.62	-0.681544	0.17755	-3.8386	0.000123738	0.000987836
ENSG00000160201	7307	U2AF1	U2 small nuclear RNA auxiliary factor 1	3351.5	-0.309488	0.0806342	-3.83818	0.000123952	0.000988995
ENSG00000149782	5331	PLCB3	phospholipase C beta 3	1503.71	-0.361961	0.0943335	-3.83704	0.000124527	0.000993034
ENSG00000260822	NA	NA	NA	301.834	-0.61548	0.160441	-3.83618	0.000124961	0.000995939
ENSG00000004139	23098	SARM1	sterile alpha and TIR motif containing 1	1128.95	0.3869	0.100945	3.83278	0.000126702	0.00100926
ENSG00000079689	10590	SCGN	secretagogin, EF-hand calcium binding protein	39.1904	0.956958	0.249793	3.831	0.000127623	0.00101603
ENSG00000134107	8553	BHLHE40	basic helix-loop-helix family member e40	7339.62	-0.266488	0.0695669	-3.83068	0.000127792	0.00101652
ENSG00000105855	3696	ITGB8	integrin subunit beta 8	10720.8	0.318134	0.0830506	3.83061	0.000127827	0.00101652
ENSG00000159164	9900	SV2A	synaptic vesicle glycoprotein 2A	8298.94	0.260729	0.0680718	3.83021	0.000128033	0.0010176
ENSG00000174456	400073	C12orf76	chromosome 12 open reading frame 76	1407.74	0.373872	0.0976254	3.82965	0.000128324	0.00101935
ENSG00000182923	80254	CEP63	centrosomal protein 63	1282.97	-0.378276	0.0987838	-3.82933	0.000128491	0.00102011
ENSG00000240891	257068	PLCXD2	phosphatidylinositol specific phospholipase C X domain containing 2	99.8525	0.84847	0.221587	3.82907	0.000128629	0.00102064
ENSG00000065809	83641	FAM107B	family with sequence similarity 107 member B	1008.86	0.400388	0.104571	3.82885	0.000128744	0.00102099
ENSG00000198721	10455	ECI2	enoyl-CoA delta isomerase 2	4248.53	-0.286381	0.0748068	-3.82827	0.000129045	0.00102281
ENSG00000136942	11224	RPL35	ribosomal protein L35	11597.8	-0.273613	0.0714875	-3.82742	0.000129492	0.00102547
ENSG00000116698	9887	SMG7	SMG7, nonsense mediated mRNA decay factor	6550.32	0.261064	0.0682098	3.82736	0.000129524	0.00102547
ENSG00000175727	22877	MLXIP	MLX interacting protein	2846.98	0.304821	0.0796542	3.8268	0.00012982	0.00102725
ENSG00000142920	113451	AZIN2	antizyme inhibitor 2	1067.8	0.391305	0.102293	3.82533	0.000130597	0.00103283
ENSG00000231925	6892	TAPBP	TAP binding protein	874.599	0.419596	0.109721	3.82421	0.000131193	0.00103697
ENSG00000112096	6648	SOD2	superoxide dismutase 2	4807.6	-0.313999	0.0821723	-3.82122	0.000132791	0.00104903
ENSG00000138780	79807	GSTCD	glutathione S-transferase C-terminal domain containing	973.741	0.42151	0.110368	3.81913	0.000133923	0.00105738
ENSG00000175175	22843	PPM1E	protein phosphatase, Mg2+/Mn2+ dependent 1E	304.125	0.662822	0.173566	3.81885	0.000134074	0.00105799
ENSG00000103994	64397	ZNF106	zinc finger protein 106	13118.6	0.342426	0.0896752	3.81851	0.000134258	0.00105829
ENSG00000170456	160518	DENND5B	DENN domain containing 5B	2397.29	0.415162	0.108722	3.81856	0.000134232	0.00105829
ENSG00000123983	2181	ACSL3	acyl-CoA synthetase long chain family member 3	7035.56	0.257502	0.0674929	3.81525	0.000136045	0.00107178
ENSG00000115977	22848	AAK1	AP2 associated kinase 1	419.279	0.600149	0.157308	3.81512	0.000136119	0.00107178
ENSG00000101413	58490	RPRD1B	regulation of nuclear pre-mRNA domain containing 1B	1123.42	0.394276	0.103351	3.81492	0.000136228	0.00107204
ENSG00000104783	3783	KCNN4	potassium calcium-activated channel subfamily N member 4	1012.64	-0.434243	0.113905	-3.81232	0.000137667	0.00108278
ENSG00000025772	10953	TOMM34	translocase of outer mitochondrial membrane 34	2429.39	-0.311759	0.0817837	-3.81199	0.000137851	0.00108363
ENSG00000163882	5437	POLR2H	RNA polymerase II subunit H	1223.21	-0.378066	0.0992108	-3.81074	0.000138552	0.00108855
ENSG00000198797	57795	BRINP2	BMP/retinoic acid inducible neural specific 2	212.327	0.741502	0.194604	3.81031	0.000138795	0.00108986
ENSG00000196586	4646	MYO6	myosin VI	2943.66	0.304114	0.0798782	3.80722	0.000140535	0.00110292
ENSG00000132694	9826	ARHGEF11	Rho guanine nucleotide exchange factor 11	2587.37	0.308202	0.0809604	3.80682	0.000140765	0.00110412
ENSG00000106351	3268	AGFG2	ArfGAP with FG repeats 2	705.832	0.462792	0.121587	3.80627	0.000141081	0.00110599
ENSG00000125375	27109	ATP5S	ATP synthase, H+ transporting, mitochondrial Fo complex subunit s (factor B)	681.043	0.462945	0.121655	3.8054	0.000141575	0.00110926
ENSG00000138160	3832	KIF11	kinesin family member 11	1448.02	-0.361873	0.0951103	-3.80477	0.000141933	0.00111113
ENSG00000135549	5570	PKIB	cAMP-dependent protein kinase inhibitor beta	109.997	0.824295	0.216651	3.80471	0.000141968	0.00111113
ENSG00000172380	55970	GNG12	G protein subunit gamma 12	9604.27	0.261403	0.0687381	3.80288	0.000143026	0.0011188
ENSG00000138829	2201	FBN2	fibrillin 2	6431.2	0.32419	0.0852757	3.80167	0.000143724	0.00112364
ENSG00000170011	25924	MYRIP	myosin VIIA and Rab interacting protein	34.2641	0.94905	0.249657	3.80141	0.000143876	0.00112422
ENSG00000172037	3913	LAMB2	laminin subunit beta 2	15726.4	-0.249034	0.0655387	-3.79981	0.00014481	0.0011309
ENSG00000145284	79966	SCD5	stearoyl-CoA desaturase 5	4389.51	-0.277479	0.0730306	-3.7995	0.00014499	0.00113169
ENSG00000161800	29127	RACGAP1	Rac GTPase activating protein 1	1708.49	-0.345777	0.0910137	-3.79918	0.000145176	0.00113253
ENSG00000037897	4234	METTL1	methyltransferase like 1	575.704	-0.480881	0.126608	-3.79818	0.00014576	0.00113621
ENSG00000153446	146556	C16orf89	chromosome 16 open reading frame 89	46.3429	0.944926	0.248789	3.79811	0.000145806	0.00113621
ENSG00000165338	143279	HECTD2	HECT domain E3 ubiquitin protein ligase 2	278.463	0.628274	0.16543	3.79782	0.000145977	0.00113692
ENSG00000178026	388886	LRRC75B	leucine rich repeat containing 75B	490.052	-0.517075	0.136167	-3.79736	0.000146242	0.00113838
ENSG00000152894	5796	PTPRK	protein tyrosine phosphatase, receptor type K	3336.25	0.291623	0.0768289	3.79575	0.000147198	0.0011452
ENSG00000185950	8660	IRS2	insulin receptor substrate 2	9633.37	0.303541	0.0800106	3.79376	0.000148385	0.0011538
ENSG00000131351	93323	HAUS8	HAUS augmin like complex subunit 8	305.091	-0.601414	0.158551	-3.79318	0.000148732	0.00115587
ENSG00000185634	399694	SHC4	SHC adaptor protein 4	207.708	0.683512	0.180216	3.79273	0.000149	0.00115733
ENSG00000143776	8476	CDC42BPA	CDC42 binding protein kinase alpha	2850.4	-0.299611	0.0790152	-3.79182	0.00014955	0.00116097
ENSG00000146223	285855	RPL7L1	ribosomal protein L7 like 1	3893.25	-0.285794	0.0754546	-3.78763	0.000152093	0.00118008
ENSG00000139174	144165	PRICKLE1	prickle planar cell polarity protein 1	297.476	-0.615449	0.162536	-3.78653	0.000152768	0.00118403
ENSG00000166164	29117	BRD7	bromodomain containing 7	2238.47	-0.322705	0.0852235	-3.78657	0.000152742	0.00118403
ENSG00000119242	80212	CCDC92	coiled-coil domain containing 92	1796.11	-0.359879	0.0950679	-3.7855	0.000153401	0.0011883
ENSG00000134014	55140	ELP3	elongator acetyltransferase complex subunit 3	2882.91	0.306103	0.0808833	3.78451	0.000154015	0.00119241
ENSG00000128564	7425	VGF	VGF nerve growth factor inducible	126.635	0.893829	0.236297	3.78265	0.000155166	0.00120067
ENSG00000110046	23130	ATG2A	autophagy related 2A	3174.19	0.288869	0.0763902	3.7815	0.000155887	0.0012056
ENSG00000130703	9885	OSBPL2	oxysterol binding protein like 2	2750.89	0.311885	0.0825331	3.77891	0.000157518	0.00121756
ENSG00000239672	4830	NME1	NME/NM23 nucleoside diphosphate kinase 1	3824.65	-0.304653	0.080653	-3.77734	0.000158515	0.00122461
ENSG00000138385	6741	SSB	Sjogren syndrome antigen B	3121.71	-0.298265	0.0789763	-3.77663	0.000158961	0.0012274
ENSG00000122642	11328	FKBP9	FK506 binding protein 9	10636.1	0.245881	0.0651098	3.7764	0.000159113	0.0012279
ENSG00000010803	22955	SCMH1	Scm polycomb group protein homolog 1	1320	-0.364803	0.0966063	-3.77618	0.00015925	0.00122831
ENSG00000080298	5991	RFX3	regulatory factor X3	2086.6	0.372335	0.0986105	3.77582	0.000159485	0.00122946
ENSG00000159399	3099	HK2	hexokinase 2	689.455	-0.456075	0.120846	-3.77402	0.000160635	0.00123766
ENSG00000088812	8455	ATRN	attractin	7084.12	0.290809	0.0770622	3.77369	0.00016085	0.00123865
ENSG00000116147	7143	TNR	tenascin R	2157.15	0.919132	0.243634	3.7726	0.000161558	0.00124344
ENSG00000168824	27065	NSG1	neuronal vesicle trafficking associated 1	133.117	0.792423	0.210082	3.77197	0.000161964	0.00124589
ENSG00000206052	220164	DOK6	docking protein 6	31.0281	0.932028	0.247124	3.7715	0.000162266	0.00124754
ENSG00000143753	8560	DEGS1	delta 4-desaturase, sphingolipid 1	5770.56	-0.264723	0.0702123	-3.77032	0.00016304	0.00125282
ENSG00000167977	54442	KCTD5	potassium channel tetramerization domain containing 5	5341.11	0.271711	0.0720943	3.76882	0.000164019	0.00125967
ENSG00000128585	4289	MKLN1	muskelin 1	1754.38	0.429776	0.114041	3.76859	0.00016417	0.00126016
ENSG00000105767	199731	CADM4	cell adhesion molecule 4	21895.6	-0.233322	0.0619257	-3.76777	0.00016471	0.00126363
ENSG00000101825	25878	MXRA5	matrix remodeling associated 5	194.399	-0.731488	0.194162	-3.76741	0.000164952	0.00126481
ENSG00000091844	26575	RGS17	regulator of G protein signaling 17	226.421	0.674147	0.178971	3.76679	0.000165361	0.00126727
ENSG00000023734	11171	STRAP	serine/threonine kinase receptor associated protein	10564.1	0.24015	0.0638113	3.76344	0.000167593	0.00128369
ENSG00000103528	51760	SYT17	synaptotagmin 17	2190.84	-0.315562	0.0838713	-3.76245	0.000168254	0.00128806
ENSG00000095752	3589	IL11	interleukin 11	50.8154	0.927856	0.246673	3.76148	0.000168913	0.00129242
ENSG00000107771	54462	CCSER2	coiled-coil serine rich protein 2	3441.39	0.316758	0.0842285	3.7607	0.000169439	0.00129575
ENSG00000225472	NA	NA	NA	332.017	0.585315	0.155647	3.76051	0.000169564	0.00129602
ENSG00000138293	NA	NA	NA	9061.19	0.244697	0.065082	3.75983	0.000170031	0.0012989
ENSG00000119777	54867	TMEM214	transmembrane protein 214	3655.12	-0.303552	0.0807874	-3.75741	0.000171678	0.00131078
ENSG00000160799	151903	CCDC12	coiled-coil domain containing 12	1060.66	-0.394086	0.104922	-3.75598	0.000172668	0.00131763
ENSG00000166448	222865	TMEM130	transmembrane protein 130	275.458	-0.615235	0.163942	-3.75277	0.00017489	0.00133247
ENSG00000100823	328	APEX1	apurinic/apyrimidinic endodeoxyribonuclease 1	13901.5	-0.246375	0.0656513	-3.75279	0.000174879	0.00133247
ENSG00000137801	7057	THBS1	thrombospondin 1	25536.8	0.252814	0.0673636	3.75297	0.000174753	0.00133247
ENSG00000138363	471	ATIC	5-aminoimidazole-4-carboxamide ribonucleotide formyltransferase/IMP cyclohydrolase	3778.43	-0.294646	0.0785226	-3.75238	0.000175167	0.00133387
ENSG00000154240	201134	CEP112	centrosomal protein 112	378.402	-0.552678	0.147303	-3.75197	0.000175447	0.0013353
ENSG00000124126	57580	PREX1	phosphatidylinositol-3,4,5-trisphosphate dependent Rac exchange factor 1	6732.89	0.319671	0.0852882	3.74813	0.000178161	0.00135523
ENSG00000169018	10116	FEM1B	fem-1 homolog B	3304.98	0.311034	0.0830109	3.7469	0.00017903	0.00136112
ENSG00000136147	51131	PHF11	PHD finger protein 11	363.784	-0.564303	0.150628	-3.74635	0.000179429	0.00136271
ENSG00000109686	152503	SH3D19	SH3 domain containing 19	3601.71	-0.303347	0.0809688	-3.74647	0.00017934	0.00136271
ENSG00000055130	8454	CUL1	cullin 1	2540.71	-0.30104	0.0804169	-3.74349	0.000181484	0.00137686
ENSG00000092847	26523	AGO1	argonaute 1, RISC catalytic component	6388.61	0.254176	0.0678972	3.74353	0.00018145	0.00137686
ENSG00000122870	80114	BICC1	BicC family RNA binding protein 1	755.989	-0.432669	0.115672	-3.7405	0.000183658	0.00139261
ENSG00000151692	9781	RNF144A	ring finger protein 144A	416.3	0.532802	0.142485	3.73935	0.000184494	0.00139822
ENSG00000197885	28512	NKIRAS1	NFKB inhibitor interacting Ras like 1	512.581	0.501205	0.134058	3.73871	0.000184966	0.00140032
ENSG00000180660	4081	MAB21L1	mab-21 like 1	291.477	0.618548	0.165443	3.73874	0.000184947	0.00140032
ENSG00000120332	63923	TNN	tenascin N	70.4035	-0.894662	0.23931	-3.73851	0.000185117	0.00140072
ENSG00000131378	23180	RFTN1	raftlin, lipid raft linker 1	9590.32	0.247539	0.0662193	3.73817	0.000185365	0.00140186
ENSG00000198208	83694	RPS6KL1	ribosomal protein S6 kinase like 1	224.456	0.66756	0.17867	3.73628	0.000186761	0.00141167
ENSG00000100296	8563	THOC5	THO complex 5	1210.77	-0.37826	0.101282	-3.73472	0.000187924	0.00141972
ENSG00000132434	55915	LANCL2	LanC like 2	2142.09	0.325362	0.0871733	3.73236	0.000189695	0.00143234
ENSG00000068001	8692	HYAL2	hyaluronoglucosaminidase 2	3052.67	-0.292669	0.0784473	-3.73078	0.000190889	0.0014406
ENSG00000115993	66008	TRAK2	trafficking kinesin protein 2	2291.95	-0.306859	0.0823551	-3.72604	0.000194508	0.00146714
ENSG00000182263	55137	FIGN	fidgetin, microtubule severing factor	839.339	0.501808	0.134702	3.72531	0.000195074	0.00147064
ENSG00000164398	23305	ACSL6	acyl-CoA synthetase long chain family member 6	197.657	0.915579	0.245879	3.72369	0.000196331	0.00147933
ENSG00000133466	114904	C1QTNF6	C1q and TNF related 6	8967.44	-0.297138	0.0798084	-3.72315	0.000196756	0.00148176
ENSG00000168264	359948	IRF2BP2	interferon regulatory factor 2 binding protein 2	1523.63	-0.368453	0.0990135	-3.72123	0.000198251	0.00149157
ENSG00000213398	3931	LCAT	lecithin-cholesterol acyltransferase	1492	0.348072	0.0935372	3.72121	0.000198267	0.00149157
ENSG00000016864	55830	GLT8D1	glycosyltransferase 8 domain containing 1	3057.79	-0.302978	0.0814521	-3.71971	0.000199454	0.00149972
ENSG00000187193	4501	MT1X	metallothionein 1X	363.724	-0.568768	0.15294	-3.7189	0.00020009	0.00150371
ENSG00000075461	27092	CACNG4	calcium voltage-gated channel auxiliary subunit gamma 4	5165.61	-0.301677	0.0811287	-3.7185	0.000200411	0.00150534
ENSG00000138131	84171	LOXL4	lysyl oxidase like 4	2522.77	-0.335605	0.0903243	-3.71555	0.000202759	0.00152217
ENSG00000140319	6727	SRP14	signal recognition particle 14	6276.51	-0.266043	0.0716215	-3.71457	0.000203553	0.00152734
ENSG00000021574	6683	SPAST	spastin	1841.72	0.336743	0.0906646	3.71416	0.000203879	0.00152899
ENSG00000215218	134111	UBE2QL1	ubiquitin conjugating enzyme E2 Q family like 1	509.799	0.493541	0.132906	3.71346	0.000204448	0.00153246
ENSG00000236083	NA	NA	NA	76.3486	0.874274	0.235486	3.71263	0.000205117	0.00153666
ENSG00000136108	26586	CKAP2	cytoskeleton associated protein 2	2419.6	-0.30481	0.0821179	-3.71186	0.000205744	0.00153976
ENSG00000147162	8473	OGT	O-linked N-acetylglucosamine (GlcNAc) transferase	3794.46	0.318249	0.0857381	3.71187	0.000205733	0.00153976
ENSG00000127328	117177	RAB3IP	RAB3A interacting protein	1141.96	0.414408	0.111661	3.71132	0.000206185	0.00154225
ENSG00000164778	2020	EN2	engrailed homeobox 2	1105.05	-0.382574	0.103122	-3.70992	0.000207327	0.00154999
ENSG00000196196	646962	HRCT1	histidine rich carboxyl terminus 1	122.669	-0.786295	0.211983	-3.70924	0.000207883	0.00155333
ENSG00000175467	9092	SART1	SART1, U4/U6.U5 tri-snRNP-associated protein 1	3519.4	-0.304789	0.0821786	-3.70886	0.000208193	0.00155484
ENSG00000169992	57555	NLGN2	neuroligin 2	11398.1	0.248982	0.0671449	3.70812	0.000208801	0.00155857
ENSG00000116350	6429	SRSF4	serine and arginine rich splicing factor 4	2758.22	-0.301168	0.081235	-3.70737	0.000209425	0.00156241
ENSG00000173511	7423	VEGFB	vascular endothelial growth factor B	3911.74	-0.295586	0.0798287	-3.70276	0.00021327	0.00159027
ENSG00000112667	10591	DNPH1	2'-deoxynucleoside 5'-phosphate N-hydrolase 1	1403.33	-0.351231	0.0949398	-3.69951	0.000216017	0.00160992
ENSG00000116675	9829	DNAJC6	DnaJ heat shock protein family (Hsp40) member C6	349.539	0.559473	0.151313	3.69746	0.000217768	0.00162213
ENSG00000115641	2274	FHL2	four and a half LIM domains 2	2410.8	-0.302766	0.0819421	-3.69487	0.000219997	0.00163788
ENSG00000154146	4900	NRGN	neurogranin	99.6646	-0.820594	0.22212	-3.69437	0.000220434	0.00164029
ENSG00000122545	989	SEPT7	septin 7	17493.6	0.236101	0.063976	3.69046	0.000223847	0.00166482
ENSG00000268713	NA	NA	NA	108.324	-0.825895	0.2238	-3.69033	0.000223965	0.00166483
ENSG00000172731	55222	LRRC20	leucine rich repeat containing 20	2672.89	0.331067	0.0897388	3.68923	0.000224936	0.00167118
ENSG00000137285	347733	TUBB2B	tubulin beta 2B class IIb	28012.7	0.230916	0.0626125	3.68803	0.000226	0.00167822
ENSG00000135454	2583	B4GALNT1	beta-1,4-N-acetyl-galactosaminyltransferase 1	298.95	-0.59421	0.161252	-3.68497	0.00022873	0.00169723
ENSG00000164619	168667	BMPER	BMP binding endothelial regulator	140.122	0.759589	0.206136	3.6849	0.000228797	0.00169723
ENSG00000183779	80139	ZNF703	zinc finger protein 703	2639.34	0.327941	0.0890509	3.68262	0.000230848	0.00171157
ENSG00000133318	10313	RTN3	reticulon 3	24294.4	0.22388	0.0608035	3.68202	0.00023139	0.0017147
ENSG00000133065	254428	SLC41A1	solute carrier family 41 member 1	4732.38	0.274863	0.074685	3.6803	0.000232961	0.00172545
ENSG00000180008	122809	SOCS4	suppressor of cytokine signaling 4	1320.11	0.357555	0.0971746	3.67951	0.000233682	0.0017299
ENSG00000167491	54815	GATAD2A	GATA zinc finger domain containing 2A	5299.82	-0.272801	0.0741466	-3.67921	0.000233959	0.00173105
ENSG00000085999	8438	RAD54L	RAD54 like	339.724	-0.577039	0.156896	-3.67784	0.000235213	0.00173944
ENSG00000074964	55160	ARHGEF10L	Rho guanine nucleotide exchange factor 10 like	3148.13	0.29074	0.079056	3.67764	0.000235401	0.00173993
ENSG00000158966	57685	CACHD1	cache domain containing 1	5373.11	0.301648	0.0820983	3.67423	0.000238568	0.00176243
ENSG00000047346	56204	FAM214A	family with sequence similarity 214 member A	1387.6	0.36327	0.0988904	3.67346	0.000239289	0.00176685
ENSG00000113719	57222	ERGIC1	endoplasmic reticulum-golgi intermediate compartment 1	10683.1	-0.249265	0.0678731	-3.67251	0.000240176	0.00177249
ENSG00000110076	9379	NRXN2	neurexin 2	141.55	0.778454	0.212101	3.6702	0.000242362	0.0017877
ENSG00000113657	1809	DPYSL3	dihydropyrimidinase like 3	123060	-0.234489	0.0639049	-3.66934	0.000243174	0.00179277
ENSG00000106633	2645	GCK	glucokinase	99.7796	-0.818354	0.22304	-3.66909	0.000243414	0.00179362
ENSG00000197457	50861	STMN3	stathmin 3	8148.98	0.254014	0.0693117	3.66481	0.000247521	0.00182294
ENSG00000099814	283638	CEP170B	centrosomal protein 170B	1207.5	-0.378274	0.10324	-3.66405	0.000248263	0.00182747
ENSG00000008083	3720	JARID2	jumonji and AT-rich interaction domain containing 2	1949.37	0.31646	0.0863837	3.66343	0.000248863	0.00183001
ENSG00000157193	7804	LRP8	LDL receptor related protein 8	4789.92	0.649098	0.177179	3.6635	0.000248788	0.00183001
ENSG00000180917	55783	CMTR2	cap methyltransferase 2	929.143	0.457501	0.124906	3.66276	0.000249514	0.00183386
ENSG00000142039	90324	CCDC97	coiled-coil domain containing 97	3005.97	0.284543	0.0777017	3.66199	0.000250264	0.00183843
ENSG00000167081	5090	PBX3	PBX homeobox 3	1809.71	0.32205	0.0879475	3.66184	0.00025041	0.00183856
ENSG00000123689	50486	G0S2	G0/G1 switch 2	65.7914	-0.884282	0.241745	-3.65791	0.000254285	0.00186605
ENSG00000182831	29035	C16orf72	chromosome 16 open reading frame 72	1810.2	0.342276	0.0936054	3.65658	0.000255603	0.00187477
ENSG00000261589	NA	NA	NA	98.0448	-0.824407	0.225523	-3.65554	0.000256638	0.0018814
ENSG00000110002	4013	VWA5A	von Willebrand factor A domain containing 5A	3822.83	0.268617	0.073491	3.6551	0.000257079	0.00188367
ENSG00000170464	202052	DNAJC18	DnaJ heat shock protein family (Hsp40) member C18	3733.71	0.278475	0.076195	3.65477	0.000257415	0.00188367
ENSG00000180370	5062	PAK2	p21 (RAC1) activated kinase 2	5692.95	0.287592	0.0786906	3.65471	0.000257472	0.00188367
ENSG00000267317	NA	NA	NA	167.01	-0.716019	0.19591	-3.65484	0.000257342	0.00188367
ENSG00000083844	9422	ZNF264	zinc finger protein 264	401.267	0.585337	0.160219	3.65335	0.000258837	0.00189269
ENSG00000196998	11152	WDR45	WD repeat domain 45	947.271	-0.397942	0.108977	-3.65162	0.00026059	0.00190454
ENSG00000152443	284309	ZNF776	zinc finger protein 776	1263.08	0.360206	0.0986607	3.65096	0.000261262	0.00190848
ENSG00000006715	27072	VPS41	VPS41, HOPS complex subunit	3524.76	0.293971	0.0805319	3.65037	0.00026186	0.00191187
ENSG00000149428	10525	HYOU1	hypoxia up-regulated 1	17611.2	-0.224787	0.0616002	-3.64913	0.000263133	0.00192019
ENSG00000165097	221656	KDM1B	lysine demethylase 1B	978.004	0.402262	0.110253	3.64855	0.000263726	0.00192354
ENSG00000137563	8836	GGH	gamma-glutamyl hydrolase	1043.67	-0.385306	0.105616	-3.64817	0.000264112	0.00192537
ENSG00000180376	285331	CCDC66	coiled-coil domain containing 66	193.822	-0.695678	0.190743	-3.64721	0.000265108	0.00193166
ENSG00000085982	55230	USP40	ubiquitin specific peptidase 40	2019.62	-0.314378	0.0862007	-3.64705	0.00026527	0.00193185
ENSG00000163938	26354	GNL3	G protein nucleolar 3	1898.8	-0.320195	0.087803	-3.64674	0.000265584	0.00193316
ENSG00000099991	23523	CABIN1	calcineurin binding protein 1	8549.72	0.245262	0.0673032	3.64414	0.000268286	0.00195184
ENSG00000111602	8914	TIMELESS	timeless circadian regulator	1658.08	-0.348981	0.0957814	-3.64352	0.000268939	0.0019556
ENSG00000143797	129642	MBOAT2	membrane bound O-acyltransferase domain containing 2	1720.3	0.331926	0.0911159	3.64289	0.00026959	0.00195934
ENSG00000164211	134429	STARD4	StAR related lipid transfer domain containing 4	341.618	0.565003	0.155206	3.64033	0.000272285	0.00197792
ENSG00000170075	9283	GPR37L1	G protein-coupled receptor 37 like 1	2902.59	-0.327416	0.0899816	-3.6387	0.000274017	0.00198898
ENSG00000166747	164	AP1G1	adaptor related protein complex 1 gamma 1 subunit	6270.34	0.262443	0.0721268	3.63864	0.000274084	0.00198898
ENSG00000108395	4591	TRIM37	tripartite motif containing 37	4251.11	0.29133	0.080072	3.63835	0.000274395	0.00199023
ENSG00000033100	54480	CHPF2	chondroitin polymerizing factor 2	3363.06	-0.307291	0.0844693	-3.6379	0.000274868	0.00199265
ENSG00000139514	6541	SLC7A1	solute carrier family 7 member 1	3706.49	-0.268755	0.0738818	-3.63763	0.000275155	0.00199372
ENSG00000166963	4130	MAP1A	microtubule associated protein 1A	22144.5	0.231219	0.0635903	3.63607	0.000276826	0.00200482
ENSG00000101608	10627	MYL12A	myosin light chain 12A	2639.47	-0.323326	0.0889339	-3.63557	0.000277367	0.00200773
ENSG00000126945	3188	HNRNPH2	heterogeneous nuclear ribonucleoprotein H2	5132.37	0.254125	0.0699163	3.6347	0.000278307	0.00201352
ENSG00000168273	440957	SMIM4	small integral membrane protein 4	419.257	-0.53609	0.147549	-3.63331	0.00027981	0.00202337
ENSG00000145391	80854	SETD7	SET domain containing lysine methyltransferase 7	3029.98	0.284027	0.0781953	3.63228	0.000280926	0.00203042
ENSG00000078898	80341	BPIFB2	BPI fold containing family B member 2	37.5028	-0.90716	0.24981	-3.63141	0.000281882	0.0020363
ENSG00000175416	1212	CLTB	clathrin light chain B	1938.28	-0.317962	0.0875622	-3.63127	0.000282035	0.00203638
ENSG00000160145	8997	KALRN	kalirin RhoGEF kinase	1515.17	0.333698	0.0919013	3.63105	0.000282269	0.00203705
ENSG00000160307	6285	S100B	S100 calcium binding protein B	12823.7	-0.2384	0.0656772	-3.62987	0.000283559	0.00204533
ENSG00000164088	132160	PPM1M	protein phosphatase, Mg2+/Mn2+ dependent 1M	575.298	-0.477685	0.131671	-3.62786	0.000285784	0.00206034
ENSG00000131446	4245	MGAT1	mannosyl (alpha-1,3-)-glycoprotein beta-1,2-N-acetylglucosaminyltransferase	3252.86	-0.276458	0.0762234	-3.62695	0.000286791	0.00206657
ENSG00000131899	3996	LLGL1	LLGL1, scribble cell polarity complex component	12156.9	0.265143	0.073141	3.62509	0.000288864	0.00208046
ENSG00000115414	2335	FN1	fibronectin 1	4628.4	-0.334434	0.092276	-3.62428	0.000289771	0.0020849
ENSG00000123240	10133	OPTN	optineurin	2121.2	-0.314577	0.0867967	-3.6243	0.000289744	0.0020849
ENSG00000169756	3987	LIMS1	LIM zinc finger domain containing 1	2645.4	-0.318426	0.0878903	-3.62299	0.000291212	0.00209422
ENSG00000173442	254102	EHBP1L1	EH domain binding protein 1 like 1	362.287	-0.541687	0.149615	-3.62053	0.000294002	0.00211322
ENSG00000101544	22850	ADNP2	ADNP homeobox 2	2421.12	0.295183	0.0815368	3.62025	0.000294319	0.00211444
[truncated: 1,668 more rows]
