# Supplementary material for: CIC reduces xCT/SLC7A11 expression and glutamate release in glioma
Source: Acta Neuropathol Commun. 2023 Jan 16;11:13. doi: 10.1186/s40478-023-01507-y (PMC9843885; doi:10.1186/s40478-023-01507-y)
Supplement: Supplementary file 5 — Additional file 5: Table S4. Enriched gene sets in CIC-deficient hNPCs. [file 40478_2023_1507_MOESM5_ESM.xlsx]

## Sheet: CIC-deficient hNPCs
Supplementary Table S4 - Enriched gene sets in CIC-deficient hNPCs
geneSet	description	enrichmentScore	normalizedEnrichmentScore	FDR	userId
GO:0035249	synaptic transmission, glutamatergic	0.624808	2.40565	0	ATP1A2;CACNG5;CNR1;GRIA2;GRIK3;LRRK2;MAPK8IP2;NLGN3;OPHN1;SERPINE2;SHC3;SLC17A8;SLC1A4;TNR;UNC13A
GO:0021953	central nervous system neuron differentiation	0.511693	2.29188	0.00375138	ARX;CHRNB2;DCC;EPHB1;HES5;MAP2;NKX6-2;OLIG2;OPHN1;OTP;PROX1;PTCH1;SALL3;SLC4A10;SLIT2;SOX1;WNT7A
GO:0060359	response to ammonium ion	0.567264	2.16299	0.012192	ABAT;ADCY8;CDK5R1;CHRNB2;CNR1;GLDC;GNAO1;LRRK2;MAPK1;PPP1R1B;RGS4;RGS8;SLC6A1;TIAM1
GO:0043279	response to alkaloid	0.608231	2.15139	0.0105508	ADCY8;CHRNB2;CNR1;GNAO1;PPP1R1B;RYR1;SLC6A1;TH
GO:0099504	synaptic vesicle cycle	0.470983	2.10637	0.0131298	AMPH;APBA1;BRSK2;BSN;CDK5R1;CHRNB2;CLCN3;CNR1;CPLX1;CSPG5;DNAJC6;DTNBP1;LRRK2;NLGN3;NLGN4X;OPHN1;PCDH17;RAB5A;RAPGEF4;SEPT5;SH3GL2;SLC17A8;STX1B;STXBP1;SYN1;SYNJ1;SYT11;SYT6;TH;TRIM9;UNC13A;VAMP2;WNT7A
GO:0050808	synapse organization	0.393818	2.08729	0.0134424	ADGRB1;ADGRF1;AMIGO1;APOE;BCAN;BSN;C1QL1;CACNA2D2;CDK5R1;CHRNB2;DLG2;DLG5;DNER;DSCAM;EPHB1;ERBB4;ETV5;FZD9;GPHN;GRID2;GRIN2B;HSPA8;IGSF9B;INA;KIRREL3;L1CAM;LRP8;LRRK2;LRRTM2;NEURL1;NFIA;NLGN3;NLGN4X;NRP2;NRXN2;NTNG2;OPHN1;PAK3;PCDH17;PCDHB5;PCDHB6;PCDHGC3;PCDHGC5;PDLIM5;PTPRO;SDK2;SEZ6;SEZ6L;SLITRK1;SLITRK3;SYBU;TIAM1;TNR;UNC13A;WASF3;WNT7A
GO:0099177	regulation of trans-synaptic signaling	0.389906	2.07673	0.0127279	ABAT;ABHD6;ADCY8;ADGRB1;AGT;APBA1;APOE;ATAD1;ATP1A2;BAIAP3;CA2;CACNA2D2;CACNG5;CD38;CHRNB2;CNR1;CPLX1;CSPG5;DCC;DTNBP1;EIF4EBP2;EPHB1;FAM107A;GFAP;GRID2;GRIK3;GRIN2B;HOMER1;IGSF9B;JAK2;KCNJ10;KRAS;LRP8;LRRC4C;LRRK2;LRRTM2;MAPK1;MAPK8IP2;NEURL1;NLGN3;NLGN4X;NPTXR;NSG1;NTNG2;OPHN1;PCDH17;PRKAR2B;RGS4;S1PR2;SCGN;SEPT5;SERPINE2;SLC6A1;SLC8A2;STX1B;STXBP1;SYBU;SYN1;SYNGAP1;SYT11;TNR;UNC13A;WNT7A
GO:0006836	neurotransmitter transport	0.433615	2.03601	0.0171157	ABAT;APBA1;AQP1;ATP1A2;BAIAP3;CHRNB2;CLN8;CNR1;CPLX1;CSPG5;DTNBP1;GFAP;KCNJ10;LRRK2;NPPA;NRXN2;PTPRN2;RAB5A;RGS4;SEC14L1;SEPT5;SLC17A8;SLC1A3;SLC36A1;SLC6A1;SLC6A11;SLC6A9;STX1B;STXBP1;SYN1;SYNJ1;SYT11;SYT6;TH;TRIM9;UNC13A;VAMP2;WNT7A
GO:0031644	regulation of neurological system process	0.528055	2.01981	0.0168812	ABAT;AGT;CACNG5;HOMER1;IGSF9B;LRRK2;NLGN3;NLGN4X;NPTXR;RGS4;S1PR2;STX1B;TENM4;TNR;WASF3;WNT7A
GO:0007187	G protein-coupled receptor signaling pathway, coupled to cyclic nucleotide second messenger	0.496882	2.01429	0.0162844	ADCY2;ADCY8;ADGRB1;ADGRF1;ADGRG1;AGT;ATP2B4;CHGA;CNR1;GABBR1;GNAO1;GPR3;GPR37;GRIK3;PDE2A;PTHLH;S1PR1;VIPR1
GO:0043062	extracellular structure organization	-0.353275	-2.28908	0.00114788	ADAM12;ADAMTSL2;AEBP1;ANXA2;BGN;CDH1;COL14A1;COL16A1;COL18A1;COL3A1;COL5A1;COL6A1;COL6A2;COL8A1;COMP;CTSV;DPP4;ECM2;ELN;FBLN1;GAS6;ITGA11;ITGA5;ITGB5;LAMA2;LAMB1;LAMB3;MFAP2;MMP11;MMP14;MMP19;MMP2;NDNF;NID1;OLFML2A;SDC1;SERPINH1;SULF2;TIMP1
GO:0044772	mitotic cell cycle phase transition	-0.361079	-2.35089	0.000510167	AJUBA;ANLN;ANXA1;APP;AURKA;AURKB;BAX;BID;BLM;BRCA1;BRD7;BUB1;BUB1B;CCL2;CCNA2;CCNB1;CCNB2;CDC20;CDC25C;CDCA5;CDK1;CDK2AP2;CDK5RAP2;CDKN1C;CDKN3;CENPE;CENPF;CENPJ;CEP164;CEP290;CEP63;CEP78;CIT;CKS2;CLSPN;CNTRL;CTDSP1;CUL1;DBF4B;DLGAP5;EIF4EBP1;ESPL1;EZH2;FOXM1;GTSE1;HAUS8;HMMR;ID2;IK;IQGAP3;KANK2;KIF14;MAD2L1;MCM10;MCM3;MCM4;MCM5;MCM7;MELK;NASP;NDC80;NDE1;NEK2;NINL;ODF2;OPTN;PHLDA1;PKD2;PLK1;PLK2;…
GO:0071103	DNA conformation change	-0.422266	-2.38077	0.000573938	ACIN1;ANP32B;ANXA1;ASF1B;BLM;CCNB1;CDCA5;CDK1;CENPA;CENPC;CENPH;CENPM;CENPN;CENPU;CENPW;CHAF1A;GINS4;H1F0;HIST1H1C;HJURP;HMGB2;KNL1;MIS18BP1;NCAPD2;NCAPG;NCAPG2;NCAPH;NUSAP1;RAD51;RAD54L;RUVBL1;SMC2;SMC4;TOP1MT;TOP2A
GO:0031023	microtubule organizing center organization	-0.532126	-2.43448	0.000491947	ARL2;AURKA;BRCA1;BRCA2;CCNF;CDK1;CDK5RAP2;CENPJ;CEP295;CEP63;HAUS8;KIF11;NDE1;NEK2;ODF2;PARD6G;PCLAF;PKD2;PLK1;PLK2;SSX2IP;STIL;SYNE2;WDR62
GO:0051321	meiotic cell cycle	-0.464924	-2.4712	0.000382625	ASPM;AURKA;BLM;BRCA2;BUB1;BUB1B;CDC20;CDC25C;CENPC;ESPL1;EXO1;KIF18A;MAPK15;MNS1;NCAPD2;NCAPH;NEK2;NUF2;PLK1;PTTG1;RAD51;RAD54L;RBBP8;SGO2;SMC2;SMC4;SUN2;TOP2A;TRIP13;TTK
GO:0007051	spindle organization	-0.498437	-2.65712	0	ASPM;AURKA;AURKB;CCNB1;CDC20;CENPE;ESPL1;HAUS8;KIF23;KIF4A;KIFC1;MAPK15;NDC80;NEK2;NUF2;PIBF1;PLK1;PLK2;PRC1;RCC1;SPAG5;SPC25;SUN2;TACC3;TPX2;TTK;WDR62
GO:0048285	organelle fission	-0.423502	-2.65788	0	ASPM;AURKA;AURKB;BLM;BRCA2;BUB1;BUB1B;CAV2;CCNB1;CCNB2;CDC20;CDC25C;CDCA8;CDK5RAP2;CDKN1C;CENPE;CENPF;CEP55;DLGAP5;ESPL1;IGF1;KIF14;KIF18A;KIF18B;KIF23;KIF2C;KIF4A;KIFC1;MAPK15;MKI67;NCAPD2;NCAPG;NCAPH;NDC80;NEK2;NUF2;NUSAP1;PIBF1;PLK1;PRC1;PTTG1;RCC1;SGO2;SMC4;SPAG5;TACC3;TOP2A;TPX2;TRIP13;TTK;UBE2C
GO:1902850	microtubule cytoskeleton organization involved in mitosis	-0.510942	-2.70811	0	AURKA;AURKB;CCNB1;CDC20;CDK5RAP2;CENPA;CENPE;ESPL1;KIF23;KIF4A;KIFC1;NDC80;NEK2;NUF2;NUSAP1;PIBF1;PLK1;PLK2;PRC1;RCC1;SPC25;SUN2;TACC3;TPX2;TTK;WDR62
GO:0050000	chromosome localization	-0.650647	-2.76367	0	CCNB1;CDCA8;CENPE;CENPF;CEP55;DLGAP5;GEM;KIF14;KIF18A;KIF22;KIF2C;KIFC1;NDC80;NUF2;PIBF1;SPAG5
GO:0007059	chromosome segregation	-0.582985	-3.42037	0	AURKB;BIRC5;BLM;BUB1;BUB1B;CCNB1;CDC20;CDCA8;CDK5RAP2;CENPE;CENPF;CENPW;CEP55;DLGAP5;ESCO2;ESPL1;GEM;HJURP;KIF14;KIF18A;KIF18B;KIF22;KIF23;KIF2C;KIF4A;KIFC1;KNL1;MAPK15;MKI67;NCAPD2;NCAPG;NCAPH;NDC80;NEK2;NUF2;NUSAP1;PIBF1;PLK1;PRC1;PTTG1;RCC1;RMI2;SGO2;SKA1;SKA3;SMC4;SPAG5;SPC25;TACC3;TOP2A;TRIP13;TTK
