# Supplementary material for: CIC reduces xCT/SLC7A11 expression and glutamate release in glioma
Source: Acta Neuropathol Commun. 2023 Jan 16;11:13. doi: 10.1186/s40478-023-01507-y (PMC9843885; doi:10.1186/s40478-023-01507-y)
Supplement: Supplementary file 6 — Additional file 6: Table S5. Differentially regulated genes with q < 0.01 and FC > 1.5 in CIC-OE TS603. [file 40478_2023_1507_MOESM6_ESM.xlsx]

## Sheet: CIC-OE TS603
Supplementary Table S5 - Differentially regulated genes with q<0.01 and FC>1.5 in CIC-OE TS603
ENSEMBL	SYMBOL	Base mean	log2(FC)	StdErr	Wald-Stats	P-value	P-adj
ENSG00000149295.9	DRD2	114.6	-2.98608	0.220965	-13.5138	1.29612e-41	6.55746e-39
ENSG00000046653.10	GPM6B	236.714	-2.81701	0.177773	-15.8461	1.49473e-56	1.41162e-53
ENSG00000100234.11	TIMP3	245.161	-2.7919	0.174158	-16.0308	7.78154e-58	7.8738e-55
ENSG00000100433.11	KCNK10	361.701	-2.59544	0.154573	-16.791	2.84063e-63	4.02404e-60
ENSG00000134871.13	COL4A2	182.585	-2.0806	0.182732	-11.386	4.90795e-30	1.33704e-27
ENSG00000073849.10	ST6GAL1	93.1196	-2.02727	0.215004	-9.429	4.14008e-21	4.04472e-19
ENSG00000172020.8	GAP43	52.0727	-2.02619	0.236951	-8.55106	1.21964e-17	8.3871e-16
ENSG00000107731.8	UNC5B	392.416	-1.99187	0.138154	-14.4177	4.00365e-47	2.4659e-44
ENSG00000100060.13	MFNG	53.3305	-1.97267	0.236429	-8.34361	7.20534e-17	4.63958e-15
ENSG00000120278.10	PLEKHG1	48.8383	-1.96307	0.238637	-8.2262	1.9324e-16	1.19019e-14
ENSG00000130513.6	GDF15	264.274	-1.89766	0.184576	-10.2812	8.56369e-25	1.30444e-22
ENSG00000087245.8	MMP2	108.968	-1.88681	0.206294	-9.14625	5.89425e-20	5.09134e-18
ENSG00000111218.7	PRMT8	144.814	-1.81781	0.191321	-9.50137	2.07143e-21	2.09599e-19
ENSG00000170485.12	NPAS2	1083.63	-1.77457	0.09201	-19.2867	6.94897e-83	2.46098e-79
ENSG00000118971.3	CCND2	351.444	-1.73828	0.141188	-12.3118	7.82376e-35	3.07865e-32
ENSG00000180447.5	GAS1	51.9339	-1.72804	0.236927	-7.29354	3.01915e-13	1.26536e-11
ENSG00000163993.6	S100P	291.864	-1.69126	0.183266	-9.22845	2.74581e-20	2.4934e-18
ENSG00000196549.6	MME	304.596	-1.68082	0.149037	-11.2778	1.68842e-29	4.34876e-27
ENSG00000176046.7	NUPR1	416.831	-1.67247	0.229112	-7.29976	2.88285e-13	1.21543e-11
ENSG00000198797.6	BRINP2	36.8351	-1.65328	0.239589	-6.90046	5.18329e-12	1.77359e-10
ENSG00000092621.7	PHGDH	3809.6	-1.64486	0.0874252	-18.8145	5.74606e-79	1.01748e-75
ENSG00000145777.10	TSLP	111.646	-1.56918	0.216537	-7.24671	4.27021e-13	1.72834e-11
ENSG00000012223.8	LTF	549.217	-1.47738	0.132946	-11.1126	1.08894e-28	2.57099e-26
ENSG00000118785.9	SPP1	3033.46	-1.46848	0.0763303	-19.2385	1.76218e-82	4.16051e-79
ENSG00000167995.11	BEST1	49.0508	-1.40677	0.235011	-5.98595	2.15127e-09	4.73949e-08
ENSG00000145147.15	SLIT2	1223.31	-1.40066	0.0872538	-16.0527	5.47281e-58	5.96368e-55
ENSG00000134548.5	SPX	549.42	-1.35942	0.236177	-5.75591	8.61746e-09	1.68147e-07
ENSG00000137767.9	SQOR	45.4844	-1.35581	0.237311	-5.71321	1.10864e-08	2.13674e-07
ENSG00000136010.9	ALDH1L2	759.672	-1.34863	0.136982	-9.8453	7.18253e-23	8.69639e-21
ENSG00000234741.3	GAS5	2366.33	-1.34463	0.0907205	-14.8217	1.06028e-49	7.50994e-47
ENSG00000130720.8	FIBCD1	204.651	-1.33851	0.166227	-8.05231	8.12461e-16	4.67859e-14
ENSG00000086696.6	HSD17B2	56.9025	-1.33844	0.229208	-5.8394	5.23904e-09	1.0648e-07
ENSG00000187498.10	COL4A1	61.3422	-1.33293	0.233817	-5.70075	1.19281e-08	2.28342e-07
ENSG00000169116.7	PARM1	150.488	-1.32674	0.18401	-7.21012	5.59022e-13	2.23703e-11
ENSG00000071051.9	NCK2	1284.42	-1.31224	0.116458	-11.2679	1.89025e-29	4.77814e-27
ENSG00000011347.5	SYT7	200.155	-1.30279	0.177981	-7.31982	2.48312e-13	1.05317e-11
ENSG00000133134.7	BEX2	44.911	-1.30012	0.23691	-5.48782	4.06923e-08	6.99571e-07
ENSG00000081923.6	ATP8B1	34.6992	-1.28766	0.239627	-5.3736	7.71796e-08	1.23122e-06
ENSG00000159167.7	STC1	8517.7	-1.28023	0.069934	-18.3062	7.38352e-75	1.16217e-71
ENSG00000123500.5	COL10A1	40.6884	-1.27633	0.237248	-5.37975	7.45881e-08	1.19662e-06
ENSG00000154122.8	ANKH	93.1232	-1.25951	0.207694	-6.06427	1.32556e-09	3.01895e-08
ENSG00000183696.9	UPP1	2201.31	-1.25627	0.215824	-5.82081	5.8564e-09	1.17104e-07
ENSG00000054793.9	ATP9A	931.447	-1.24657	0.109043	-11.4319	2.89745e-30	8.20906e-28
ENSG00000139269.2	INHBE	561.111	-1.23916	0.135446	-9.14875	5.75966e-20	5.00561e-18
ENSG00000255717.2	SNHG1	3826.93	-1.23686	0.159819	-7.7391	1.00122e-14	5.15756e-13
ENSG00000124225.11	PMEPA1	566.193	-1.23655	0.113952	-10.8515	1.96222e-27	3.97096e-25
ENSG00000122254.6	HS3ST2	30.8868	-1.22197	0.239725	-5.09739	3.44377e-07	4.74557e-06
ENSG00000149150.4	SLC43A1	120.952	-1.22124	0.202988	-6.0163	1.78449e-09	4.0062e-08
ENSG00000164761.4	TNFRSF11B	29.5154	-1.219	0.239166	-5.09688	3.45301e-07	4.75368e-06
ENSG00000160200.13	CBS	603.352	-1.21592	0.146551	-8.29695	1.06818e-16	6.75527e-15
ENSG00000178031.11	ADAMTSL1	595.435	-1.2113	0.111217	-10.8914	1.26732e-27	2.67952e-25
ENSG00000133131.10	MORC4	438.177	-1.20915	0.131057	-9.22612	2.80602e-20	2.53185e-18
ENSG00000164647.4	STEAP1	324.099	-1.20268	0.148874	-8.07846	6.55887e-16	3.82358e-14
ENSG00000156687.6	UNC5D	23.6475	-1.19306	0.236438	-5.04598	4.51193e-07	6.05839e-06
ENSG00000150967.13	ABCB9	250.722	-1.19067	0.152173	-7.82448	5.09773e-15	2.72507e-13
ENSG00000224032.2	EPB41L4A-AS1	429.992	-1.18068	0.128307	-9.20202	3.51281e-20	3.14953e-18
ENSG00000144161.8	ZC3H8	268.112	-1.17962	0.156803	-7.52297	5.35458e-14	2.49829e-12
ENSG00000235750.5	KIAA0040	68.1395	-1.17412	0.2208	-5.31755	1.05175e-07	1.63726e-06
ENSG00000186832.4	KRT16	242.006	-1.16803	0.166742	-7.00503	2.46937e-12	8.99255e-11
ENSG00000169436.12	COL22A1	17.245	-1.16334	0.228082	-5.10053	3.38702e-07	4.67191e-06
ENSG00000162849.11	KIF26B	538.574	-1.15873	0.120108	-9.64739	5.0425e-22	5.71457e-20
ENSG00000140332.11	TLE3	157.68	-1.15554	0.183172	-6.3085	2.81752e-10	7.31007e-09
ENSG00000070669.12	ASNS	19533.2	-1.14219	0.229936	-4.96744	6.78414e-07	8.69721e-06
ENSG00000171488.10	LRRC8C	28.4752	-1.12973	0.239052	-4.72588	2.29121e-06	2.63239e-05
ENSG00000159166.9	LAD1	179.254	-1.1261	0.180766	-6.22958	4.67692e-10	1.1747e-08
ENSG00000057704.6	TMCC3	58.4017	-1.12062	0.229426	-4.88444	1.03723e-06	1.28326e-05
ENSG00000185737.8	NRG3	70.8773	-1.11996	0.21943	-5.10393	3.32673e-07	4.6067e-06
ENSG00000111728.6	ST8SIA1	41.9612	-1.11965	0.237188	-4.72051	2.35256e-06	2.69413e-05
ENSG00000230812.1		82.8046	-1.11495	0.213726	-5.21675	1.82091e-07	2.6954e-06
ENSG00000164683.12	HEY1	116.854	-1.11477	0.199389	-5.59094	2.25846e-08	4.04468e-07
ENSG00000163331.6	DAPL1	66.9031	-1.11228	0.221482	-5.02199	5.11384e-07	6.76402e-06
ENSG00000123609.6	NMI	97.9494	-1.11058	0.203607	-5.45452	4.91041e-08	8.24181e-07
ENSG00000187323.7	DCC	311.735	-1.10509	0.141323	-7.81962	5.29813e-15	2.82156e-13
ENSG00000224259.1	LINC01133	334.251	-1.09934	0.15746	-6.9817	2.91629e-12	1.04324e-10
ENSG00000188042.5	ARL4C	286.899	-1.09408	0.145094	-7.5405	4.68187e-14	2.19614e-12
ENSG00000251474.2	RPL32P3	104.205	-1.09014	0.207354	-5.25739	1.46112e-07	2.21608e-06
ENSG00000101255.6	TRIB3	10253.6	-1.08665	0.203494	-5.33992	9.29854e-08	1.45873e-06
ENSG00000157214.9	STEAP2	216.118	-1.08028	0.170091	-6.3512	2.13648e-10	5.63602e-09
ENSG00000135744.7	AGT	84.7772	-1.07988	0.21556	-5.00965	5.45285e-07	7.15895e-06
ENSG00000113763.6	UNC5A	27.7574	-1.0766	0.239508	-4.49503	6.95603e-06	7.07388e-05
ENSG00000113083.8	LOX	1286.24	-1.07599	0.102186	-10.5298	6.29986e-26	1.08834e-23
ENSG00000122786.15	CALD1	256.46	-1.0736	0.162955	-6.58831	4.44863e-11	1.29937e-09
ENSG00000138696.6	BMPR1B	52.9458	-1.06552	0.236631	-4.50286	6.70436e-06	6.8425e-05
ENSG00000182199.6	SHMT2	12364.3	-1.0653	0.0772437	-13.7914	2.87049e-43	1.50605e-40
ENSG00000248124.3	RRN3P1	119.184	-1.0631	0.19802	-5.36866	7.93256e-08	1.26261e-06
ENSG00000163565.14	IFI16	774.395	-1.06273	0.122654	-8.66441	4.53855e-18	3.29708e-16
ENSG00000167614.9	TTYH1	84.6679	-1.05993	0.210596	-5.03298	4.82904e-07	6.41727e-06
ENSG00000111907.16	TPD52L1	57.5569	-1.05007	0.229906	-4.56739	4.93841e-06	5.22071e-05
ENSG00000114107.4	CEP70	293.441	-1.04086	0.155545	-6.69172	2.2057e-11	6.80739e-10
ENSG00000197467.9	COL13A1	112.788	-1.03701	0.197925	-5.23942	1.61083e-07	2.42239e-06
ENSG00000172432.14	GTPBP2	1568.81	-1.03173	0.108614	-9.49904	2.11827e-21	2.12818e-19
ENSG00000151617.11	EDNRA	1777.34	-1.03017	0.0883695	-11.6576	2.09926e-31	6.32725e-29
ENSG00000163590.9	PPM1L	47.6967	-1.02839	0.233135	-4.41112	1.02836e-05	0.000100536
ENSG00000150471.11	ADGRL3	19.0476	-1.02734	0.233722	-4.39555	1.10492e-05	0.000107481
ENSG00000197147.8	LRRC8B	122.236	-1.02732	0.194833	-5.27284	1.34332e-07	2.05501e-06
ENSG00000170961.6	HAS2	618.186	-1.02559	0.113111	-9.0671	1.22222e-19	1.0245e-17
ENSG00000196756.7	SNHG17	629.369	-1.02338	0.118712	-8.62063	6.65838e-18	4.71613e-16
ENSG00000214765.4	SEPT7P2	138.086	-1.02062	0.199674	-5.11146	3.19686e-07	4.45736e-06
ENSG00000213085.5	CFAP45	112.915	-1.01773	0.194359	-5.23637	1.63762e-07	2.45487e-06
ENSG00000187735.8	TCEA1	2907.08	-1.01205	0.0971454	-10.4179	2.05466e-25	3.34555e-23
ENSG00000169594.8	BNC1	37.1456	-1.01047	0.239004	-4.22785	2.35936e-05	0.000212207
ENSG00000181982.13	CCDC149	38.4633	-1.00554	0.239453	-4.19932	2.6772e-05	0.000238224
ENSG00000170454.5	KRT75	14.6278	-1.00211	0.224277	-4.46819	7.88859e-06	7.9031e-05
ENSG00000133110.10	POSTN	126.184	-1.00111	0.189928	-5.271	1.35679e-07	2.07116e-06
ENSG00000140450.7	ARRDC4	726.292	-0.997585	0.140876	-7.08128	1.42827e-12	5.39544e-11
ENSG00000151615.3	POU4F2	44.5507	-0.992885	0.236792	-4.19307	2.75203e-05	0.00024381
ENSG00000109861.11	CTSC	872.775	-0.991813	0.112409	-8.82325	1.11188e-18	8.60706e-17
ENSG00000031698.8	SARS	7504.6	-0.991449	0.0845106	-11.7317	8.77187e-32	2.82414e-29
ENSG00000163638.9	ADAMTS9	86.9697	-0.99094	0.212777	-4.65718	3.20571e-06	3.55337e-05
ENSG00000059378.8	PARP12	123.516	-0.985937	0.191018	-5.16148	2.45e-07	3.5271e-06
ENSG00000196653.7	ZNF502	221.817	-0.984616	0.15934	-6.17936	6.43617e-10	1.57742e-08
ENSG00000185633.6	NDUFA4L2	85.4249	-0.981462	0.215576	-4.55275	5.29488e-06	5.55609e-05
ENSG00000121897.9	LIAS	393.261	-0.981396	0.126935	-7.73146	1.06323e-14	5.43743e-13
ENSG00000140105.13	WARS	7688.71	-0.978498	0.159803	-6.12317	9.17341e-10	2.16224e-08
ENSG00000196693.10	ZNF33B	61.2083	-0.977136	0.231354	-4.22355	2.40488e-05	0.000215754
ENSG00000164746.9	C7orf57	47.3109	-0.97505	0.237882	-4.09888	4.15158e-05	0.000352798
ENSG00000164197.7	RNF180	39.2154	-0.973795	0.238621	-4.08093	4.48556e-05	0.000378454
ENSG00000156453.9	PCDH1	314.72	-0.969121	0.146237	-6.62703	3.42502e-11	1.02145e-09
ENSG00000196352.9	CD55	1549.63	-0.967083	0.0899929	-10.7462	6.17411e-27	1.16617e-24
ENSG00000249743.1	AC116345.1	82.9749	-0.960543	0.213332	-4.50257	6.71373e-06	6.84714e-05
ENSG00000268388.1	FENDRR	23.5762	-0.959392	0.237838	-4.0338	5.48809e-05	0.000449649
ENSG00000173482.12	PTPRM	42.6489	-0.959087	0.238383	-4.0233	5.73883e-05	0.000466684
ENSG00000087074.7	PPP1R15A	1834.46	-0.956892	0.110388	-8.66842	4.38161e-18	3.19948e-16
ENSG00000246985.3	SOCS2-AS1	168.501	-0.954272	0.184208	-5.1804	2.21406e-07	3.22348e-06
ENSG00000165675.12	ENOX2	105.935	-0.954198	0.208366	-4.57944	4.66233e-06	4.95845e-05
ENSG00000170909.9	OSCAR	185.075	-0.952832	0.170595	-5.58534	2.33239e-08	4.17179e-07
ENSG00000170430.9	MGMT	36.2324	-0.948196	0.238821	-3.97033	7.1774e-05	0.000562673
ENSG00000166986.8	MARS	11764.5	-0.946988	0.148325	-6.38456	1.71886e-10	4.60289e-09
ENSG00000152092.11	ASTN1	14.6685	-0.946001	0.221573	-4.26947	1.95937e-05	0.000180341
ENSG00000146592.12	CREB5	426.687	-0.936693	0.13485	-6.9462	3.75255e-12	1.31256e-10
ENSG00000122642.6	FKBP9	222.444	-0.93482	0.161482	-5.78902	7.07995e-09	1.40272e-07
ENSG00000136732.10	GYPC	27.5194	-0.929075	0.239465	-3.87979	0.000104545	0.000777826
ENSG00000116701.10	NCF2	414.218	-0.927651	0.145469	-6.37696	1.80635e-10	4.80992e-09
ENSG00000135124.10	P2RX4	146.263	-0.927474	0.186211	-4.98078	6.3329e-07	8.17048e-06
ENSG00000240230.1	COX19	154.538	-0.9273	0.185277	-5.00492	5.5884e-07	7.32333e-06
ENSG00000171189.12	GRIK1	221.577	-0.922681	0.161806	-5.70239	1.18136e-08	2.26457e-07
ENSG00000121966.6	CXCR4	53.7776	-0.921827	0.23226	-3.96895	7.21905e-05	0.000565313
ENSG00000124107.5	SLPI	29.1284	-0.920072	0.23922	-3.84613	0.000119996	0.000883967
ENSG00000137959.11	IFI44L	35.4697	-0.919985	0.239748	-3.8373	0.000124396	0.000911169
ENSG00000127507.13	ADGRE2	25.8087	-0.9197	0.237447	-3.87328	0.000107379	0.000797236
ENSG00000110619.12	CARS	3770.05	-0.913812	0.095988	-9.52006	1.7308e-21	1.80283e-19
ENSG00000169252.4	ADRB2	434.447	-0.913091	0.123781	-7.37663	1.62341e-13	7.0328e-12
ENSG00000166750.5	SLFN5	195.09	-0.910854	0.232352	-3.92015	8.84954e-05	0.000672185
ENSG00000115641.14	FHL2	1399.58	-0.910069	0.0963497	-9.44547	3.53806e-21	3.50491e-19
ENSG00000174567.7	GOLT1A	260.408	-0.90984	0.1485	-6.12687	8.96236e-10	2.11601e-08
ENSG00000174808.7	BTC	106.027	-0.900778	0.201646	-4.46713	7.92769e-06	7.93666e-05
ENSG00000196305.13	IARS	12876	-0.897088	0.0744019	-12.0573	1.77444e-33	6.61493e-31
ENSG00000138640.10	FAM13A	38.9454	-0.896336	0.239208	-3.74709	0.000178896	0.00125458
ENSG00000183760.6	ACP7	122.738	-0.894242	0.193222	-4.62805	3.69122e-06	4.0223e-05
ENSG00000158186.8	MRAS	491.166	-0.892208	0.119224	-7.48348	7.23813e-14	3.30759e-12
ENSG00000198523.5	PLN	92.6988	-0.89168	0.208751	-4.2715	1.94166e-05	0.00017884
ENSG00000163092.15	XIRP2	38.6198	-0.884102	0.238734	-3.70329	0.000212822	0.00145363
ENSG00000115902.6	SLC1A4	1550.03	-0.880145	0.19507	-4.51193	6.42391e-06	6.58474e-05
ENSG00000184575.7	XPOT	9183.15	-0.879004	0.0734592	-11.9659	5.36273e-33	1.85289e-30
ENSG00000177283.4	FZD8	100.376	-0.876811	0.207053	-4.23471	2.28845e-05	0.000206748
ENSG00000254122.1	PCDHGB7	84.9234	-0.87634	0.210019	-4.17267	3.01055e-05	0.000263744
ENSG00000186847.5	KRT14	293.737	-0.874051	0.172927	-5.05445	4.31633e-07	5.82334e-06
ENSG00000121552.3	CSTA	22.288	-0.873545	0.237018	-3.68556	0.000228196	0.00154597
ENSG00000129757.8	CDKN1C	164.562	-0.873152	0.188529	-4.63139	3.63224e-06	3.96717e-05
ENSG00000117602.7	RCAN3	185.439	-0.869756	0.172536	-5.041	4.63107e-07	6.2066e-06
ENSG00000174951.6	FUT1	65.3979	-0.868932	0.222955	-3.89734	9.72543e-05	0.000729717
ENSG00000069011.11	PITX1	976.083	-0.868254	0.115462	-7.51985	5.4839e-14	2.54704e-12
ENSG00000213931.1	HBE1	153.3	-0.863066	0.185006	-4.66507	3.08515e-06	3.43294e-05
ENSG00000232956.4	SNHG15	3293.15	-0.860309	0.076052	-11.3121	1.14306e-29	2.99863e-27
ENSG00000175197.6	DDIT3	1059.89	-0.857967	0.116207	-7.38309	1.54658e-13	6.7205e-12
ENSG00000166046.6	TCP11L2	106.101	-0.857344	0.209457	-4.09317	4.25516e-05	0.000360518
ENSG00000165495.11	PKNOX2	29.8394	-0.856316	0.239744	-3.57179	0.000354548	0.00227676
ENSG00000151692.10	RNF144A	873.138	-0.855753	0.105884	-8.08201	6.37054e-16	3.72914e-14
ENSG00000105383.10	CD33	77.9381	-0.855085	0.217617	-3.92931	8.51889e-05	0.000650909
ENSG00000166394.10	CYB5R2	81.9997	-0.85302	0.211985	-4.02396	5.72272e-05	0.00046564
ENSG00000196482.12	ESRRG	35.0121	-0.85023	0.238497	-3.56495	0.000363931	0.00232752
ENSG00000269893.2	SNHG8	1034.65	-0.847328	0.089347	-9.48356	2.45755e-21	2.45167e-19
ENSG00000256594.3	AC010186.2	264.975	-0.846877	0.15078	-5.61663	1.94717e-08	3.53636e-07
ENSG00000099860.4	GADD45B	1003.08	-0.843578	0.120665	-6.99108	2.72779e-12	9.85761e-11
ENSG00000157657.10	ZNF618	219.046	-0.84323	0.161452	-5.22278	1.76255e-07	2.61997e-06
ENSG00000122870.7	BICC1	20.5365	-0.842896	0.23642	-3.56526	0.000363501	0.00232687
ENSG00000125826.15	RBCK1	1970.28	-0.839085	0.0905263	-9.26896	1.87968e-20	1.77517e-18
ENSG00000151883.12	PARP8	96.711	-0.838799	0.208897	-4.01537	5.93527e-05	0.000480307
ENSG00000131746.8	TNS4	177.351	-0.838399	0.171657	-4.88416	1.03868e-06	1.28394e-05
ENSG00000072422.12	RHOBTB1	161.698	-0.837123	0.180762	-4.63108	3.63755e-06	3.96992e-05
ENSG00000251136.4	AF117829.1	55.4059	-0.837113	0.228797	-3.65877	0.000253433	0.00169027
ENSG00000146678.5	IGFBP1	41.9038	-0.837045	0.235574	-3.55321	0.000380559	0.00242619
ENSG00000184349.8	EFNA5	82.4404	-0.836777	0.210956	-3.96659	7.29087e-05	0.000570621
ENSG00000153714.5	LURAP1L	710.115	-0.830337	0.104809	-7.92241	2.32946e-15	1.29409e-13
ENSG00000081277.7	PKP1	100.148	-0.829822	0.212295	-3.90881	9.27508e-05	0.000699259
ENSG00000156510.11	HKDC1	549.086	-0.828496	0.127656	-6.49009	8.57851e-11	2.38749e-09
ENSG00000257027.1	AC010186.3	84.1851	-0.828059	0.213308	-3.882	0.000103602	0.000772026
ENSG00000264247.1	LINC00909	177.207	-0.827129	0.17005	-4.86402	1.15025e-06	1.412e-05
ENSG00000166147.9	FBN1	2251.82	-0.827112	0.0861916	-9.5962	8.29472e-22	9.03869e-20
ENSG00000049449.4	RCN1	1170.93	-0.824936	0.104612	-7.8857	3.12789e-15	1.70422e-13
ENSG00000006042.7	TMEM98	42.2019	-0.823261	0.235353	-3.49799	0.000468787	0.00290755
ENSG00000064300.4	NGFR	965.806	-0.822135	0.0969247	-8.48221	2.20959e-17	1.47647e-15
ENSG00000065534.14	MYLK	485.358	-0.821818	0.11818	-6.95394	3.55221e-12	1.25035e-10
ENSG00000136237.14	RAPGEF5	277.574	-0.820983	0.149031	-5.50882	3.61253e-08	6.25613e-07
ENSG00000091972.14	CD200	30.5691	-0.82016	0.239744	-3.42098	0.000623952	0.00372792
ENSG00000126785.8	RHOJ	184.693	-0.818286	0.166761	-4.90695	9.25047e-07	1.15456e-05
ENSG00000186104.6	CYP2R1	207.302	-0.817715	0.161798	-5.05391	4.32852e-07	5.83424e-06
ENSG00000120254.11	MTHFD1L	1938.62	-0.816388	0.0897201	-9.09927	9.09408e-20	7.66826e-18
ENSG00000204387.8	C6orf48	3282.91	-0.815101	0.0724126	-11.2563	2.15519e-29	5.26388e-27
ENSG00000130766.4	SESN2	1975.36	-0.813999	0.106509	-7.64253	2.13e-14	1.05872e-12
ENSG00000134684.6	YARS	588.423	-0.811173	0.114537	-7.08219	1.41897e-12	5.37463e-11
ENSG00000149716.8	ORAOV1	475.316	-0.810198	0.12151	-6.66776	2.59738e-11	7.91279e-10
ENSG00000146674.10	IGFBP3	12132.4	-0.809067	0.0654592	-12.3599	4.30881e-35	1.74396e-32
ENSG00000115008.5	IL1A	37.6945	-0.808953	0.237949	-3.39969	0.000674624	0.00398861
ENSG00000090861.11	AARS	11966.5	-0.808202	0.157012	-5.14739	2.6413e-07	3.76047e-06
ENSG00000186141.4	POLR3C	1670.95	-0.805589	0.0869279	-9.26732	1.9088e-20	1.79073e-18
ENSG00000164048.9	ZNF589	312.109	-0.803395	0.14038	-5.72302	1.04649e-08	2.0197e-07
ENSG00000166741.3	NNMT	500.36	-0.802719	0.128282	-6.25746	3.91306e-10	9.89864e-09
ENSG00000243232.3	PCDHAC2	121.344	-0.80081	0.191639	-4.17875	2.93115e-05	0.000257745
ENSG00000157693.10	TMEM268	1290.68	-0.800348	0.109828	-7.28726	3.16324e-13	1.31025e-11
ENSG00000168672.3	FAM84B	125.05	-0.798751	0.190071	-4.20239	2.6411e-05	0.00023516
ENSG00000196365.7	LONP1	3795.71	-0.798185	0.0744855	-10.716	8.56443e-27	1.57563e-24
ENSG00000116106.7	EPHA4	1431.04	-0.797974	0.0827807	-9.63961	5.43952e-22	6.11558e-20
ENSG00000134954.10	ETS1	2304.37	-0.797199	0.0906848	-8.79087	1.48402e-18	1.13636e-16
ENSG00000126217.16	MCF2L	251.544	-0.796121	0.152498	-5.22055	1.78391e-07	2.64894e-06
ENSG00000136999.4	NOV	531.716	-0.79566	0.119608	-6.65225	2.88641e-11	8.71831e-10
ENSG00000170571.7	EMB	99.3585	-0.793835	0.203061	-3.90934	9.25479e-05	0.000698473
ENSG00000102409.9	BEX4	101.874	-0.791989	0.209439	-3.78148	0.000155901	0.00110979
ENSG00000147364.12	FBXO25	388.924	-0.791956	0.134145	-5.90373	3.5537e-09	7.53618e-08
ENSG00000243742.1	RPLP0P2	15.1425	-0.791573	0.222837	-3.55226	0.000381942	0.00243282
ENSG00000106066.9	CPVL	240.306	-0.791109	0.153509	-5.15349	2.55682e-07	3.65858e-06
ENSG00000167549.14	CORO6	73.0166	-0.79041	0.218871	-3.6113	0.000304662	0.00198979
ENSG00000205213.9	LGR4	62.7063	-0.788568	0.223562	-3.52729	0.000419841	0.00264332
ENSG00000153495.6	TEX29	33.3054	-0.784352	0.239227	-3.27869	0.0010429	0.00581641
ENSG00000180573.8	HIST1H2AC	1240.21	-0.78431	0.101807	-7.70387	1.3201e-14	6.67876e-13
ENSG00000136040.4	PLXNC1	23.3055	-0.783651	0.237651	-3.29749	0.000975526	0.00549257
ENSG00000167106.7	FAM102A	2273.13	-0.783073	0.0894716	-8.7522	2.09226e-18	1.55995e-16
ENSG00000065029.10	ZNF76	282.495	-0.782076	0.154187	-5.07225	3.93135e-07	5.34468e-06
ENSG00000166261.6	ZNF202	301.34	-0.778129	0.155433	-5.00621	5.55126e-07	7.2814e-06
ENSG00000142173.10	COL6A2	2329.75	-0.77722	0.0826771	-9.40067	5.42191e-21	5.26074e-19
ENSG00000151012.9	SLC7A11	1202.41	-0.775612	0.192172	-4.03602	5.43648e-05	0.000446194
ENSG00000107242.13	PIP5K1B	58.2094	-0.774524	0.229757	-3.37106	0.000748796	0.0043706
ENSG00000139722.2	VPS37B	661.083	-0.773294	0.108541	-7.12446	1.04486e-12	4.01124e-11
ENSG00000162733.12	DDR2	5278.23	-0.771297	0.0920768	-8.37667	5.44445e-17	3.52174e-15
ENSG00000182459.4	TEX19	91.5808	-0.770199	0.207545	-3.71099	0.000206448	0.00141556
ENSG00000258791.3	LINC00520	129.51	-0.769417	0.201858	-3.81168	0.000138025	0.000998602
ENSG00000164136.12	IL15	49.884	-0.767795	0.232379	-3.30406	0.000952948	0.00537827
ENSG00000144481.12	TRPM8	103.636	-0.767791	0.200886	-3.82203	0.000132358	0.000960585
ENSG00000187231.9	SESTD1	66.6843	-0.766021	0.221344	-3.46076	0.000538643	0.00327205
ENSG00000185246.13	PRPF39	784.627	-0.765755	0.0981676	-7.80049	6.16691e-15	3.25972e-13
ENSG00000104921.10	FCER2	1934.17	-0.765696	0.0764867	-10.0108	1.36595e-23	1.79168e-21
ENSG00000148541.8	FAM13C	194.786	-0.765539	0.163517	-4.6817	2.84509e-06	3.1911e-05
ENSG00000121350.11	PYROXD1	106.748	-0.764844	0.205757	-3.71722	0.00020143	0.00138518
ENSG00000110002.11	VWA5A	171.642	-0.764814	0.17304	-4.41986	9.87659e-06	9.69589e-05
ENSG00000182508.9	LHFPL1	15.232	-0.764118	0.224017	-3.41099	0.000647276	0.00384297
ENSG00000164733.16	CTSB	11634.8	-0.761475	0.07156	-10.6411	1.91907e-26	3.48532e-24
ENSG00000174564.8	IL20RB	154.678	-0.761206	0.238548	-3.191	0.00141784	0.0075463
ENSG00000103528.12	SYT17	31.1336	-0.760627	0.23943	-3.17683	0.00148897	0.00785284
ENSG00000149212.6	SESN3	187.361	-0.759472	0.169069	-4.49208	7.0531e-06	7.16744e-05
ENSG00000101445.5	PPP1R16B	62.4816	-0.75876	0.226497	-3.34998	0.000808174	0.0046539
ENSG00000182022.13	CHST15	328.969	-0.755806	0.136567	-5.53434	3.12411e-08	5.47724e-07
ENSG00000188573.7	FBLL1	167.72	-0.755309	0.191864	-3.93668	8.26161e-05	0.000633987
ENSG00000099875.10	MKNK2	3344.58	-0.755283	0.167014	-4.52229	6.11752e-06	6.32561e-05
ENSG00000175874.5	CREG2	215.207	-0.754553	0.157663	-4.78587	1.70251e-06	2.01654e-05
ENSG00000168003.12	SLC3A2	9775.23	-0.75431	0.080525	-9.36741	7.43377e-21	7.11532e-19
ENSG00000147606.4	SLC26A7	49.2535	-0.752646	0.233488	-3.22349	0.00126639	0.00687343
ENSG00000106105.9	GARS	13574.8	-0.75244	0.148492	-5.06722	4.0367e-07	5.4675e-06
ENSG00000136925.10	TSTD2	557.371	-0.751938	0.12776	-5.88554	3.9676e-09	8.31436e-08
ENSG00000104231.6	ZFAND1	919.266	-0.750545	0.109491	-6.85484	7.13943e-12	2.37411e-10
ENSG00000133816.9	MICAL2	1201.06	-0.750376	0.107948	-6.95126	3.62035e-12	1.26945e-10
ENSG00000249755.2	AC083829.1	72.2365	-0.748701	0.216544	-3.45751	0.000545196	0.00330477
ENSG00000111885.5	MAN1A1	4852.99	-0.746895	0.0766053	-9.74991	1.84635e-22	2.21656e-20
ENSG00000186432.4	KPNA4	5039.22	-0.743122	0.0714026	-10.4075	2.29171e-25	3.68913e-23
ENSG00000179912.15	R3HDM2	73.6363	-0.743029	0.217097	-3.42257	0.000620325	0.00370804
ENSG00000171045.10	TSNARE1	94.7597	-0.742286	0.212236	-3.49746	0.000469706	0.00291197
ENSG00000186081.7	KRT5	350.523	-0.742217	0.159951	-4.64028	3.47935e-06	3.82675e-05
ENSG00000187840.4	EIF4EBP1	6253.07	-0.741916	0.0874331	-8.48553	2.14741e-17	1.44172e-15
ENSG00000128422.11	KRT17	162.999	-0.741866	0.188109	-3.9438	8.02001e-05	0.000618799
ENSG00000150687.7	PRSS23	7556.06	-0.741091	0.074105	-10.0005	1.51553e-23	1.96964e-21
ENSG00000163206.5	SMCP	16.8615	-0.74032	0.229795	-3.22166	0.00127452	0.00691225
ENSG00000088854.11	C20orf194	109.254	-0.740074	0.194353	-3.80789	0.00014016	0.00101198
ENSG00000186446.7	ZNF501	320.257	-0.739874	0.139448	-5.30574	1.12214e-07	1.73729e-06
ENSG00000133639.3	BTG1	4562.47	-0.739283	0.0719288	-10.278	8.857e-25	1.33477e-22
ENSG00000120833.9	SOCS2	914.9	-0.738797	0.0979023	-7.54626	4.47922e-14	2.11509e-12
ENSG00000120899.13	PTK2B	52.3963	-0.738335	0.233147	-3.16681	0.00154118	0.00809207
ENSG00000163898.5	LIPH	503.237	-0.737741	0.116585	-6.32791	2.48499e-10	6.51897e-09
ENSG00000197852.8	FAM212B	59.9444	-0.736662	0.226005	-3.25949	0.00111612	0.00616172
ENSG00000159842.10	ABR	841.306	-0.734274	0.102693	-7.15018	8.66667e-13	3.39149e-11
ENSG00000162971.6	TYW5	382.511	-0.734232	0.1346	-5.45494	4.89895e-08	8.24181e-07
ENSG00000259439.1	LINC01833	49.2202	-0.732894	0.231163	-3.17046	0.00152195	0.00800296
ENSG00000198000.7	NOL8	220.367	-0.732462	0.164469	-4.4535	8.44805e-06	8.42189e-05
ENSG00000170537.8	TMC7	935.594	-0.725793	0.0944508	-7.68434	1.53783e-14	7.75264e-13
ENSG00000140557.7	ST8SIA2	15.3117	-0.725727	0.22638	-3.20579	0.00134692	0.00724118
ENSG00000100814.13	CCNB1IP1	5005.88	-0.725697	0.0667113	-10.8782	1.46478e-27	3.05148e-25
ENSG00000149269.5	PAK1	2853.74	-0.725066	0.0749473	-9.67435	3.87565e-22	4.46361e-20
ENSG00000060138.8	YBX3	1797.84	-0.72416	0.0853958	-8.48004	2.2511e-17	1.49714e-15
ENSG00000183691.4	NOG	1768.68	-0.723576	0.0979928	-7.38398	1.53631e-13	6.69643e-12
ENSG00000164265.4	SCGB3A2	30.1402	-0.723356	0.231473	-3.12501	0.00177797	0.00915216
ENSG00000107282.5	APBA1	70.784	-0.723012	0.21979	-3.28956	0.00100345	0.00562077
ENSG00000204936.5	CD177	76.3528	-0.722552	0.217017	-3.32947	0.000870119	0.0049642
ENSG00000163235.11	TGFA	148.979	-0.722344	0.182518	-3.95765	7.56903e-05	0.000587523
ENSG00000215908.5	CROCCP2	49.7637	-0.722064	0.230833	-3.12808	0.00175954	0.00908031
ENSG00000145685.9	LHFPL2	700.454	-0.718536	0.103736	-6.92659	4.31114e-12	1.50423e-10
ENSG00000170631.10	ZNF16	251.117	-0.716638	0.152779	-4.69068	2.72297e-06	3.0687e-05
ENSG00000152402.6	GUCY1A2	280.442	-0.715366	0.142464	-5.02137	5.13032e-07	6.77039e-06
ENSG00000088387.13	DOCK9	839.274	-0.715224	0.102338	-6.98886	2.77124e-12	9.98916e-11
ENSG00000144749.9	LRIG1	1157.8	-0.714612	0.08616	-8.29401	1.09496e-16	6.89388e-15
ENSG00000113504.15	SLC12A7	115.382	-0.713683	0.19475	-3.66462	0.000247708	0.00165677
ENSG00000106852.11	LHX6	95.3109	-0.712016	0.203009	-3.50731	0.000452661	0.00281987
ENSG00000203875.6	SNHG5	649.07	-0.711894	0.106887	-6.66022	2.73411e-11	8.27594e-10
ENSG00000099250.13	NRP1	2486.99	-0.711827	0.0845896	-8.41506	3.92681e-17	2.57533e-15
ENSG00000116717.7	GADD45A	1521.64	-0.71155	0.0981392	-7.25042	4.15483e-13	1.70108e-11
ENSG00000273415.1	AP000904.1	13.3978	-0.710577	0.219028	-3.24424	0.00117766	0.00645865
ENSG00000140044.8	JDP2	728.266	-0.710556	0.128459	-5.53136	3.17756e-08	5.55034e-07
ENSG00000118257.12	NRP2	531.679	-0.710514	0.120606	-5.89119	3.83436e-09	8.095e-08
ENSG00000197989.9	SNHG12	164.334	-0.709534	0.174541	-4.06513	4.80053e-05	0.000402154
ENSG00000164125.11	FAM198B	134.05	-0.709387	0.185605	-3.82202	0.000132364	0.000960585
ENSG00000113578.13	FGF1	865.056	-0.707573	0.103665	-6.82555	8.75899e-12	2.85241e-10
ENSG00000105327.11	BBC3	80.0291	-0.706982	0.216365	-3.26754	0.00108486	0.00601494
ENSG00000251022.2	THAP9-AS1	984.631	-0.706176	0.11749	-6.01053	1.84917e-09	4.14174e-08
ENSG00000177425.6	PAWR	233.167	-0.705028	0.15477	-4.55533	5.23036e-06	5.49653e-05
ENSG00000139209.11	SLC38A4	208.738	-0.704009	0.163315	-4.31073	1.62715e-05	0.00015265
ENSG00000147905.13	ZCCHC7	328.769	-0.702999	0.150237	-4.67928	2.8789e-06	3.22391e-05
ENSG00000162433.10	AK4	99.3422	-0.701068	0.208529	-3.36196	0.000773908	0.00449126
ENSG00000153879.4	CEBPG	2077.65	-0.699794	0.0973303	-7.18989	6.48428e-13	2.57301e-11
ENSG00000127528.5	KLF2	121.548	-0.699456	0.196804	-3.55407	0.000379313	0.00241934
ENSG00000101384.7	JAG1	1292.55	-0.699322	0.0854807	-8.18105	2.8139e-16	1.68193e-14
ENSG00000067082.10	KLF6	4257.37	-0.697771	0.0628657	-11.0994	1.2631e-28	2.93328e-26
ENSG00000011295.11	TTC19	1906.32	-0.697583	0.0909935	-7.66629	1.77044e-14	8.89362e-13
ENSG00000112701.13	SENP6	498.39	-0.696576	0.12601	-5.52794	3.24016e-08	5.65272e-07
ENSG00000173334.3	TRIB1	396.084	-0.696293	0.127125	-5.47722	4.3205e-08	7.37399e-07
ENSG00000197363.5	ZNF517	89.7586	-0.694968	0.206492	-3.3656	0.000763782	0.00444841
ENSG00000071205.7	ARHGAP10	376.574	-0.693605	0.143385	-4.83738	1.31563e-06	1.60114e-05
ENSG00000149218.4	ENDOD1	70.6406	-0.693509	0.222483	-3.11713	0.00182621	0.00935964
ENSG00000172216.4	CEBPB	770.074	-0.693247	0.123588	-5.60934	2.03105e-08	3.66987e-07
ENSG00000213626.7	LBH	368.21	-0.693227	0.135882	-5.10167	3.36675e-07	4.64847e-06
ENSG00000221963.5	APOL6	439.458	-0.692548	0.146529	-4.72634	2.28603e-06	2.62856e-05
ENSG00000134278.10	SPIRE1	1023.77	-0.688304	0.0952808	-7.22395	5.04994e-13	2.02656e-11
ENSG00000164088.13	PPM1M	257.554	-0.68789	0.159171	-4.32171	1.54827e-05	0.000145829
ENSG00000124596.12	OARD1	500.155	-0.687498	0.115973	-5.92809	3.06473e-09	6.588e-08
ENSG00000125538.7	IL1B	12.3034	-0.687071	0.218633	-3.14258	0.00167466	0.00870256
ENSG00000019991.11	HGF	287.702	-0.685853	0.147391	-4.65329	3.26681e-06	3.6098e-05
ENSG00000260461.1	AL133355.1	85.6359	-0.685051	0.220239	-3.11049	0.00186775	0.00953119
ENSG00000158270.10	COLEC12	106.403	-0.684793	0.196657	-3.48216	0.000497382	0.00305679
ENSG00000151694.8	ADAM17	1212.12	-0.684176	0.093844	-7.29057	3.08651e-13	1.28978e-11
ENSG00000229563.2	LINC01204	103.553	-0.683148	0.201794	-3.38538	0.000710809	0.00418161
ENSG00000157349.11	DDX19B	504.77	-0.683123	0.132046	-5.17337	2.29914e-07	3.32343e-06
ENSG00000092439.9	TRPM7	877.274	-0.682787	0.0997372	-6.84586	7.60186e-12	2.50437e-10
ENSG00000111224.9	PARP11	491.086	-0.681839	0.120821	-5.6434	1.66729e-08	3.07938e-07
ENSG00000071537.9	SEL1L	5316.78	-0.680616	0.071512	-9.51751	1.77373e-21	1.83406e-19
ENSG00000102760.12	RGCC	283.226	-0.675454	0.149195	-4.52733	5.97338e-06	6.19465e-05
ENSG00000244405.3	ETV5	6783.34	-0.675083	0.0660268	-10.2244	1.54206e-24	2.25205e-22
ENSG00000151952.10	TMEM132D	411.483	-0.673758	0.128952	-5.22487	1.74279e-07	2.59877e-06
ENSG00000178381.7	ZFAND2A	745.066	-0.671508	0.100976	-6.6502	2.9269e-11	8.80306e-10
ENSG00000079385.17	CEACAM1	184.695	-0.66915	0.180625	-3.70464	0.000211694	0.00144802
ENSG00000130558.14	OLFM1	128.204	-0.668174	0.185919	-3.5939	0.000325766	0.0021101
ENSG00000166401.9	SERPINB8	1776.43	-0.667613	0.0879983	-7.58666	3.28247e-14	1.59792e-12
ENSG00000157514.12	TSC22D3	284.44	-0.667414	0.146687	-4.54992	5.36668e-06	5.62727e-05
ENSG00000128283.6	CDC42EP1	3458	-0.666118	0.0816194	-8.16127	3.31523e-16	1.965e-14
ENSG00000196458.6	ZNF605	87.239	-0.665928	0.211365	-3.1506	0.00162933	0.00849196
ENSG00000173812.6	EIF1	14474.8	-0.665814	0.0625819	-10.6391	1.96063e-26	3.51572e-24
ENSG00000170425.3	ADORA2B	89.9372	-0.664405	0.204565	-3.24789	0.00116265	0.00639866
ENSG00000078328.15	RBFOX1	226.985	-0.663605	0.153236	-4.33061	1.48697e-05	0.000140899
ENSG00000125347.9	IRF1	914.015	-0.662152	0.0998565	-6.63104	3.33335e-11	9.96207e-10
ENSG00000008710.13	PKD1	417.942	-0.66208	0.140801	-4.70223	2.57333e-06	2.91864e-05
ENSG00000108799.8	EZH1	419.858	-0.661305	0.141077	-4.68755	2.76497e-06	3.10862e-05
ENSG00000151388.6	ADAMTS12	219.86	-0.660491	0.158368	-4.17061	3.0378e-05	0.000265802
ENSG00000110660.10	SLC35F2	763.54	-0.660212	0.100994	-6.53716	6.26977e-11	1.78348e-09
ENSG00000111186.8	WNT5B	156.481	-0.659911	0.179943	-3.66733	0.000245092	0.00164393
ENSG00000148680.11	HTR7	86.5573	-0.658211	0.209739	-3.13824	0.00169969	0.00881969
ENSG00000162772.12	ATF3	978.06	-0.658126	0.110179	-5.97323	2.32605e-09	5.10075e-08
ENSG00000134146.7	DPH6	217.384	-0.657494	0.164959	-3.9858	6.72539e-05	0.000531651
ENSG00000110628.9	SLC22A18	524.854	-0.657183	0.13383	-4.91058	9.08065e-07	1.13637e-05
ENSG00000162337.7	LRP5	215.855	-0.655582	0.157351	-4.16636	3.09502e-05	0.000270309
ENSG00000104332.7	SFRP1	360.261	-0.653195	0.136114	-4.7989	1.59539e-06	1.90238e-05
ENSG00000144824.15	PHLDB2	2422.2	-0.653125	0.0786495	-8.30424	1.00462e-16	6.38182e-15
ENSG00000174738.8	NR1D2	2113.52	-0.651127	0.0871116	-7.47462	7.74256e-14	3.51542e-12
ENSG00000169131.6	ZNF354A	230.701	-0.650064	0.163156	-3.9843	6.768e-05	0.000534125
ENSG00000143882.5	ATP6V1C2	103.493	-0.650014	0.199219	-3.2628	0.00110317	0.00609733
ENSG00000171587.10	DSCAM	88.684	-0.649348	0.20767	-3.12683	0.00176705	0.00911249
ENSG00000169660.11	HEXDC	204.55	-0.649338	0.167494	-3.87678	0.000105847	0.000786691
ENSG00000166900.10	STX3	453.039	-0.646804	0.118718	-5.44824	5.08709e-08	8.50811e-07
ENSG00000163584.13	RPL22L1	2823.39	-0.645972	0.0748348	-8.63198	6.02997e-18	4.31417e-16
ENSG00000197122.7	SRC	469.415	-0.644286	0.118468	-5.43848	5.37371e-08	8.9663e-07
ENSG00000137876.5	RSL24D1	4098.5	-0.644056	0.0791274	-8.13948	3.96983e-16	2.33347e-14
ENSG00000124160.7	NCOA5	675.523	-0.643401	0.108066	-5.95379	2.62004e-09	5.71008e-08
ENSG00000111696.7	NT5DC3	1680.19	-0.642337	0.079705	-8.05893	7.6964e-16	4.45009e-14
ENSG00000018236.10	CNTN1	1709.22	-0.641595	0.0848088	-7.56519	3.87294e-14	1.8598e-12
ENSG00000122958.10	VPS26A	3748.57	-0.641546	0.0812827	-7.89277	2.95553e-15	1.62279e-13
ENSG00000113296.10	THBS4	108.687	-0.640334	0.199953	-3.20242	0.00136278	0.00730147
ENSG00000068028.13	RASSF1	850.553	-0.640245	0.108166	-5.9191	3.23714e-09	6.91664e-08
ENSG00000105971.10	CAV2	2666.99	-0.639291	0.0698607	-9.15094	5.64417e-20	4.93551e-18
ENSG00000133316.11	WDR74	628.502	-0.638021	0.124201	-5.13702	2.79129e-07	3.94624e-06
ENSG00000170222.11	ADPRM	177.146	-0.637541	0.172147	-3.70347	0.000212674	0.00145332
ENSG00000110031.8	LPXN	371.365	-0.637023	0.128229	-4.96786	6.76961e-07	8.68644e-06
ENSG00000138794.5	CASP6	96.9077	-0.636862	0.202839	-3.13974	0.00169099	0.00878099
ENSG00000184497.8	TMEM255B	114.361	-0.636853	0.201199	-3.16529	0.0015493	0.00812567
ENSG00000048342.11	CC2D2A	137.884	-0.636294	0.186975	-3.4031	0.000666253	0.00394406
ENSG00000104290.6	FZD3	188.921	-0.636014	0.179959	-3.53422	0.000408986	0.00257956
ENSG00000140830.4	TXNL4B	407.837	-0.635661	0.12953	-4.90746	9.22657e-07	1.15259e-05
ENSG00000079134.7	THOC1	390.592	-0.635656	0.135093	-4.70532	2.53469e-06	2.87942e-05
ENSG00000261824.2	LINC00662	232.088	-0.63534	0.156923	-4.04873	5.14959e-05	0.000426104
ENSG00000122912.10	SLC25A16	134.155	-0.634913	0.187792	-3.38094	0.000722379	0.00424439
ENSG00000256053.3	APOPT1	531.236	-0.634764	0.113039	-5.61542	1.96082e-08	3.55204e-07
ENSG00000006459.6	KDM7A	258.287	-0.634397	0.169844	-3.73518	0.00018758	0.00130578
ENSG00000168522.8	FNTA	884.567	-0.634331	0.0992798	-6.38932	1.66621e-10	4.47885e-09
ENSG00000173598.9	NUDT4	538.193	-0.633781	0.112245	-5.64641	1.63831e-08	3.03774e-07
ENSG00000091129.15	NRCAM	619.234	-0.632767	0.112345	-5.63237	1.77753e-08	3.2702e-07
ENSG00000127328.17	RAB3IP	656.481	-0.630621	0.107073	-5.88964	3.87041e-09	8.14683e-08
ENSG00000170624.9	SGCD	153.234	-0.629696	0.177751	-3.54256	0.000396256	0.00250708
ENSG00000204498.6	NFKBIL1	459.565	-0.628203	0.132965	-4.72455	2.30621e-06	2.64747e-05
ENSG00000184428.8	TOP1MT	471.611	-0.628093	0.120178	-5.22636	1.72877e-07	2.5833e-06
ENSG00000042317.12	SPATA7	208.023	-0.627685	0.16447	-3.81642	0.000135402	0.000981633
ENSG00000180346.2	TIGD2	120.554	-0.627677	0.195505	-3.21054	0.00132487	0.00714432
ENSG00000147687.12	TATDN1	573.456	-0.626813	0.121036	-5.17874	2.23394e-07	3.24574e-06
ENSG00000177954.7	RPS27	210.685	-0.626385	0.161273	-3.88401	0.000102749	0.000767287
ENSG00000154059.5	IMPACT	1078.18	-0.625006	0.091823	-6.80664	9.99046e-12	3.21647e-10
ENSG00000105793.11	GTPBP10	761.704	-0.624697	0.102944	-6.06831	1.2926e-09	2.94863e-08
ENSG00000135164.14	DMTF1	590.936	-0.62455	0.119553	-5.22405	1.75049e-07	2.60752e-06
ENSG00000054282.11	SDCCAG8	443.606	-0.624037	0.129326	-4.82528	1.39805e-06	1.68983e-05
ENSG00000204634.8	TBC1D8	1092.56	-0.622888	0.0909106	-6.85166	7.29996e-12	2.41615e-10
ENSG00000186918.9	ZNF395	765.356	-0.622342	0.107981	-5.76344	8.24148e-09	1.62151e-07
ENSG00000114757.14	PEX5L	955.795	-0.621828	0.102817	-6.04789	1.46758e-09	3.32637e-08
ENSG00000149948.9	HMGA2	400.312	-0.62122	0.124881	-4.97451	6.54129e-07	8.4087e-06
ENSG00000159871.10	LYPD5	435.374	-0.621025	0.13337	-4.65643	3.21747e-06	3.56362e-05
ENSG00000137962.8	ARHGAP29	1228.67	-0.620236	0.0948906	-6.53633	6.30481e-11	1.78986e-09
ENSG00000141384.7	TAF4B	154.126	-0.619064	0.175862	-3.52017	0.000431267	0.00270651
ENSG00000109220.6	CHIC2	1064.15	-0.618569	0.0917214	-6.744	1.54082e-11	4.79719e-10
ENSG00000002016.12	RAD52	146.241	-0.618086	0.184363	-3.35254	0.000800728	0.00462229
ENSG00000164171.6	ITGA2	856.217	-0.616975	0.0995346	-6.1986	5.69678e-10	1.41332e-08
ENSG00000181218.4	HIST3H2A	335.132	-0.616512	0.153139	-4.02583	5.67744e-05	0.000462487
ENSG00000196284.9	SUPT3H	419.222	-0.616246	0.136082	-4.52847	5.94114e-06	6.17024e-05
ENSG00000075223.9	SEMA3C	581.391	-0.614272	0.110687	-5.54962	2.86292e-08	5.03803e-07
ENSG00000196922.6	ZNF252P	564.305	-0.614128	0.121379	-5.0596	4.20139e-07	5.67368e-06
ENSG00000272005.1		133.392	-0.613614	0.188487	-3.25547	0.00113204	0.00624229
ENSG00000052841.10	TTC17	781.43	-0.613552	0.100797	-6.08701	1.15041e-09	2.64988e-08
ENSG00000078269.9	SYNJ2	725.803	-0.613213	0.104835	-5.84934	4.93539e-09	1.01917e-07
ENSG00000135919.8	SERPINE2	16870.8	-0.61279	0.0620349	-9.87815	5.17822e-23	6.43462e-21
ENSG00000182307.8	C8orf33	3905.91	-0.612375	0.064213	-9.53662	1.47565e-21	1.54845e-19
ENSG00000119328.7	FAM206A	276.153	-0.612345	0.151915	-4.03083	5.55793e-05	0.000454582
ENSG00000035115.17	SH3YL1	311.006	-0.611844	0.144035	-4.24788	2.15799e-05	0.000196466
ENSG00000205763.9	RP9P	161.454	-0.610088	0.177296	-3.44106	0.000579431	0.00349583
ENSG00000221818.4	EBF2	229.205	-0.609299	0.153166	-3.97803	6.94887e-05	0.000546269
ENSG00000101955.10	SRPX	567.266	-0.609054	0.111133	-5.4804	4.24363e-08	7.2603e-07
ENSG00000163840.5	DTX3L	671.265	-0.60835	0.118064	-5.15272	2.56732e-07	3.66989e-06
ENSG00000139410.10	SDSL	590.455	-0.607986	0.122885	-4.9476	7.5135e-07	9.56301e-06
ENSG00000067066.12	SP100	525.794	-0.605571	0.11837	-5.11591	3.12237e-07	4.3707e-06
ENSG00000172137.14	CALB2	1650.1	-0.602686	0.0803167	-7.50387	6.19601e-14	2.85904e-12
ENSG00000144659.6	SLC25A38	1505.27	-0.601917	0.080913	-7.43906	1.01402e-13	4.51717e-12
ENSG00000165891.11	E2F7	1015.43	-0.60091	0.0964485	-6.23037	4.65326e-10	1.17084e-08
ENSG00000130396.16	AFDN	222.86	-0.600759	0.155967	-3.85184	0.000117233	0.000864961
ENSG00000233016.2	SNHG7	1081.13	-0.600634	0.110017	-5.45945	4.77611e-08	8.08344e-07
ENSG00000112715.16	VEGFA	2436.28	-0.599761	0.0957812	-6.26178	3.806e-10	9.67968e-09
ENSG00000173226.12	IQCB1	787.652	-0.598413	0.105294	-5.68326	1.32154e-08	2.50615e-07
ENSG00000073008.10	PVR	1160.19	-0.597953	0.0913051	-6.54895	5.79437e-11	1.6616e-09
ENSG00000100219.12	XBP1	3256.02	-0.596672	0.076643	-7.78507	6.96719e-15	3.65545e-13
ENSG00000100664.6	EIF5	8736.02	-0.59662	0.0583153	-10.2309	1.44105e-24	2.12646e-22
ENSG00000167680.11	SEMA6B	310.946	-0.596247	0.148629	-4.01165	6.02961e-05	0.000485867
ENSG00000162545.5	CAMK2N1	1348.55	-0.594824	0.0967483	-6.14816	7.83851e-10	1.88524e-08
ENSG00000165626.12	BEND7	204.11	-0.593863	0.162919	-3.64513	0.000267252	0.00177325
ENSG00000168234.8	TTC39C	133.135	-0.591829	0.184858	-3.20153	0.00136699	0.00731981
ENSG00000152409.8	JMY	464.071	-0.591634	0.118803	-4.97994	6.36045e-07	8.19855e-06
ENSG00000167635.7	ZNF146	678.662	-0.589619	0.127042	-4.64112	3.46526e-06	3.81421e-05
ENSG00000118217.5	ATF6	3701.51	-0.589305	0.0764124	-7.71217	1.237e-14	6.28079e-13
ENSG00000125772.8	GPCPD1	206.139	-0.588166	0.171092	-3.43771	0.000586645	0.00353034
ENSG00000141753.5	IGFBP4	60710.4	-0.587349	0.051256	-11.4591	2.11631e-30	6.11829e-28
ENSG00000168765.11	GSTM4	628.061	0.585325	0.106765	5.48236	4.19682e-08	7.20633e-07
ENSG00000108528.9	SLC25A11	2476.04	0.586915	0.0787954	7.44859	9.43421e-14	4.22927e-12
ENSG00000127920.5	GNG11	7390.82	0.589152	0.0547619	10.7584	5.40811e-27	1.03529e-24
ENSG00000166797.6	FAM96A	1758.22	0.589521	0.0789065	7.47113	7.95086e-14	3.59846e-12
ENSG00000131477.6	RAMP2	1096.12	0.589533	0.0858993	6.86307	6.73952e-12	2.2464e-10
ENSG00000198807.8	PAX9	177.748	0.591382	0.164758	3.58939	0.000331449	0.00214105
ENSG00000134375.6	TIMM17A	2928.58	0.591498	0.0680601	8.69082	3.5982e-18	2.64104e-16
ENSG00000232533.1	AC093673.1	728.587	0.592282	0.120398	4.91938	8.68176e-07	1.09321e-05
ENSG00000114737.11	CISH	184.175	0.594239	0.164408	3.61442	0.000301024	0.00197148
ENSG00000182195.6	LDOC1	6980.2	0.594684	0.0706737	8.4145	3.94562e-17	2.57575e-15
ENSG00000014641.13	MDH1	6541.3	0.5947	0.057181	10.4003	2.47164e-25	3.93407e-23
ENSG00000103005.7	USB1	1906.87	0.595848	0.0778054	7.65818	1.88582e-14	9.43975e-13
ENSG00000175161.9	CADM2	749.682	0.596888	0.0996674	5.98879	2.11403e-09	4.67928e-08
ENSG00000259431.1	THTPA	152.191	0.598774	0.186886	3.20395	0.00135557	0.00727387
ENSG00000164181.9	ELOVL7	121.89	0.599094	0.192687	3.10915	0.00187625	0.0095642
ENSG00000159199.9	ATP5MC1	3123.91	0.59939	0.0765562	7.82941	4.90156e-15	2.63013e-13
ENSG00000148926.5	ADM	1328.32	0.600113	0.0909159	6.60075	4.09091e-11	1.20232e-09
ENSG00000060762.14	MPC1	824.718	0.600657	0.0955707	6.28495	3.27955e-10	8.41632e-09
ENSG00000163545.7	NUAK2	322.026	0.60251	0.138013	4.3656	1.26775e-05	0.000121508
ENSG00000115541.6	HSPE1	1093.89	0.60255	0.105596	5.7062	1.15526e-08	2.22055e-07
ENSG00000169047.5	IRS1	1089.48	0.603059	0.108017	5.58301	2.36396e-08	4.21761e-07
ENSG00000105520.6	PLPPR2	2254.29	0.603124	0.0939069	6.42257	1.3399e-10	3.65724e-09
ENSG00000106588.6	PSMA2	356.539	0.603802	0.128531	4.69773	2.63075e-06	2.97424e-05
ENSG00000125967.12	NECAB3	159.38	0.604206	0.181244	3.33366	0.000857118	0.00490385
ENSG00000087250.4	MT3	202.264	0.604926	0.174048	3.47563	0.000509651	0.00312271
ENSG00000119698.7	PPP4R4	370.957	0.605238	0.139995	4.32329	1.53717e-05	0.000145074
ENSG00000128564.5	VGF	34831.3	0.606023	0.157717	3.84247	0.000121805	0.000894497
ENSG00000164070.7	HSPA4L	514.126	0.606757	0.120391	5.03988	4.65823e-07	6.2371e-06
ENSG00000188612.7	SUMO2	2125.92	0.607373	0.07135	8.51259	1.70089e-17	1.15286e-15
ENSG00000155158.16	TTC39B	109.243	0.608101	0.192471	3.15944	0.0015807	0.00826587
ENSG00000161642.13	ZNF385A	418.541	0.610853	0.126792	4.81775	1.45187e-06	1.75189e-05
ENSG00000174684.6	B4GAT1	1407.12	0.611587	0.0895397	6.83035	8.47089e-12	2.77774e-10
ENSG00000135519.6	KCNH3	300.516	0.611686	0.161279	3.79272	0.000149008	0.00106487
ENSG00000235823.1	OLMALINC	222.875	0.616732	0.157764	3.90921	9.25992e-05	0.000698488
ENSG00000105290.7	APLP1	595.672	0.617001	0.111966	5.51062	3.57581e-08	6.20011e-07
ENSG00000116350.11	SRSF4	454.343	0.617121	0.12787	4.82617	1.39186e-06	1.68378e-05
ENSG00000165821.7	SALL2	217.464	0.617485	0.159971	3.85997	0.0001134	0.000838427
ENSG00000204301.5	NOTCH4	202.095	0.617533	0.167087	3.69587	0.000219134	0.00149243
ENSG00000100644.12	HIF1A	5377.57	0.61791	0.0573607	10.7724	4.64946e-27	9.02249e-25
ENSG00000129493.10	HEATR5A	444.515	0.618296	0.120197	5.14403	2.68909e-07	3.80936e-06
ENSG00000187957.7	DNER	13587.4	0.621251	0.058848	10.5569	4.72119e-26	8.25683e-24
ENSG00000109472.9	CPE	959.898	0.621689	0.0907244	6.8525	7.25712e-12	2.4076e-10
ENSG00000102981.5	PARD6A	916.887	0.622768	0.0995162	6.25795	3.9006e-10	9.88478e-09
ENSG00000106211.8	HSPB1	1573.33	0.623342	0.0876605	7.11086	1.15319e-12	4.40325e-11
ENSG00000196104.6	SPOCK3	211.206	0.623445	0.154603	4.03256	5.51729e-05	0.000451519
ENSG00000141576.10	RNF157	514.231	0.624195	0.120995	5.15884	2.48489e-07	3.56646e-06
ENSG00000032444.11	PNPLA6	1945.19	0.626083	0.10297	6.08023	1.20014e-09	2.75546e-08
ENSG00000132016.7	C19orf57	127.285	0.626178	0.187455	3.34042	0.000836529	0.00480157
ENSG00000169429.6	CXCL8	240.421	0.627534	0.150353	4.17373	2.9965e-05	0.000262675
ENSG00000247092.2	SNHG10	125.852	0.629591	0.186348	3.37858	0.000728607	0.00427721
ENSG00000131094.3	C1QL1	1027.78	0.629894	0.111941	5.62704	1.8333e-08	3.35536e-07
ENSG00000108515.13	ENO3	690.327	0.630865	0.105022	6.00699	1.88999e-09	4.22296e-08
ENSG00000133935.6	ERG28	1801.16	0.631791	0.0868109	7.27778	3.39361e-13	1.3975e-11
ENSG00000131473.12	ACLY	11287.6	0.631978	0.062971	10.036	1.05868e-23	1.41484e-21
ENSG00000158292.6	GPR153	734.98	0.632452	0.102687	6.15904	7.31894e-10	1.78145e-08
ENSG00000170892.6	TSEN34	1157.1	0.63357	0.0922481	6.86812	6.50547e-12	2.1735e-10
ENSG00000101846.6	STS	441.727	0.633676	0.117713	5.38323	7.31597e-08	1.1777e-06
ENSG00000255302.3	EID1	3561.18	0.634067	0.0776105	8.16986	3.08746e-16	1.83769e-14
ENSG00000171314.8	PGAM1	1397.86	0.635231	0.0870659	7.29598	2.96494e-13	1.24633e-11
ENSG00000183128.7	CALHM3	143.487	0.637054	0.17963	3.54648	0.000390411	0.00247563
ENSG00000074410.9	CA12	2405	0.637327	0.0817538	7.79568	6.4061e-15	3.37356e-13
ENSG00000112414.10	ADGRG6	4528.78	0.637568	0.0627767	10.1561	3.11197e-24	4.28002e-22
ENSG00000224078.8	SNHG14	902.733	0.637991	0.0926495	6.88607	5.73549e-12	1.94376e-10
ENSG00000141934.5	PLPP2	231.119	0.638323	0.152202	4.19393	2.74161e-05	0.000243039
ENSG00000147027.3	TMEM47	286.353	0.640448	0.143229	4.47149	7.76751e-06	7.81496e-05
ENSG00000162769.8	FLVCR1	288.876	0.641	0.1441	4.44831	8.65497e-06	8.59792e-05
ENSG00000159761.10	C16orf86	198.966	0.64138	0.168105	3.81535	0.00013599	0.000985386
ENSG00000007866.14	TEAD3	331.229	0.64148	0.138446	4.63344	3.59647e-06	3.93115e-05
ENSG00000092929.7	UNC13D	300.593	0.642415	0.141914	4.5268	5.98838e-06	6.20566e-05
ENSG00000143631.10	FLG	152.511	0.642847	0.17657	3.64075	0.000271843	0.00179698
ENSG00000179958.4	DCTPP1	2006.64	0.645052	0.0813931	7.92514	2.27886e-15	1.27096e-13
ENSG00000126709.10	IFI6	391.518	0.645701	0.134062	4.81644	1.46139e-06	1.76187e-05
ENSG00000169689.10	CENPX	1564.02	0.646372	0.0943614	6.84997	7.38668e-12	2.43915e-10
ENSG00000103657.9	HERC1	713.775	0.646716	0.105895	6.10712	1.01446e-09	2.37142e-08
ENSG00000169213.6	RAB3B	1922.2	0.648299	0.0740872	8.75048	2.12442e-18	1.57563e-16
ENSG00000140563.10	MCTP2	125.52	0.648322	0.190028	3.41171	0.000645571	0.00383445
ENSG00000165388.8		555.72	0.649736	0.110267	5.8924	3.80625e-09	8.04767e-08
ENSG00000127561.10	SYNGR3	257.469	0.65139	0.145718	4.47019	7.81495e-06	7.85392e-05
ENSG00000160326.9	SLC2A6	886.953	0.652111	0.11597	5.62308	1.87579e-08	3.42428e-07
ENSG00000108479.7	GALK1	1207.59	0.652187	0.091265	7.14608	8.92892e-13	3.48449e-11
ENSG00000119661.10	DNAL1	219.413	0.65444	0.154724	4.22973	2.33975e-05	0.000210711
ENSG00000101670.7	LIPG	1460.12	0.655357	0.0888498	7.376	1.63115e-13	7.04479e-12
ENSG00000110921.7	MVK	1687.71	0.658956	0.0996941	6.60978	3.84895e-11	1.13356e-09
ENSG00000139970.12	RTN1	490.902	0.659277	0.120417	5.47494	4.37665e-08	7.46085e-07
ENSG00000178233.13	TMEM151B	261.465	0.66206	0.152581	4.33906	1.43093e-05	0.000135861
ENSG00000204262.7	COL5A2	2102.47	0.663115	0.0726506	9.12746	7.01274e-20	5.97829e-18
ENSG00000133069.10	TMCC2	138.7	0.663359	0.181004	3.66489	0.000247446	0.0016558
ENSG00000160753.11	RUSC1	1044.36	0.663431	0.0875946	7.57388	3.62235e-14	1.75134e-12
ENSG00000134590.9	RTL8C	3921.01	0.66404	0.0681761	9.74007	2.03412e-22	2.40128e-20
ENSG00000255408.2	PCDHA3	143.31	0.664132	0.192714	3.4462	0.000568521	0.0034388
ENSG00000179772.6	FOXS1	139.759	0.665835	0.177448	3.75228	0.000175236	0.00123135
ENSG00000258609.1	LINC-ROR	173.952	0.665843	0.178487	3.73049	0.000191107	0.00132642
ENSG00000136425.8	CIB2	754.603	0.667103	0.101223	6.59041	4.38628e-11	1.2838e-09
ENSG00000150275.13	PCDH15	241.33	0.668543	0.15333	4.36016	1.2997e-05	0.000124402
ENSG00000176155.14	CCDC57	424.482	0.669928	0.120024	5.58164	2.38259e-08	4.24018e-07
ENSG00000123892.7	RAB38	578.399	0.672218	0.122649	5.48084	4.2331e-08	7.25982e-07
ENSG00000181744.4	C3orf58	439.725	0.673029	0.11822	5.69303	1.24807e-08	2.37956e-07
ENSG00000203706.4	SERTAD4-AS1	112.081	0.673126	0.200075	3.36437	0.000767186	0.00446139
ENSG00000198420.5	TCAF1	308.821	0.673851	0.134782	4.99955	5.74637e-07	7.48878e-06
ENSG00000197093.6	GAL3ST4	119.456	0.674679	0.19194	3.51505	0.000439669	0.00275226
ENSG00000149926.9	FAM57B	79.0251	0.674763	0.212598	3.17389	0.00150412	0.0079239
ENSG00000124374.8	PAIP2B	1308.15	0.676715	0.0940021	7.19894	6.06836e-13	2.42153e-11
ENSG00000006210.6	CX3CL1	526.24	0.67709	0.110128	6.14821	7.83614e-10	1.88524e-08
ENSG00000173264.9	GPR137	1155.31	0.677362	0.110496	6.1302	8.77685e-10	2.08963e-08
ENSG00000152147.6	GEMIN6	413.96	0.677485	0.12937	5.23678	1.63401e-07	2.45206e-06
ENSG00000102003.6	SYP	370.691	0.677874	0.127855	5.30189	1.14611e-07	1.7686e-06
ENSG00000051341.9	POLQ	175.307	0.678019	0.171238	3.95951	7.51031e-05	0.000583925
ENSG00000145604.11	SKP2	1041.21	0.678445	0.0912755	7.43293	1.06216e-13	4.7168e-12
ENSG00000159147.13	DONSON	262.694	0.678561	0.143288	4.73565	2.18359e-06	2.51896e-05
ENSG00000105767.2	CADM4	730.352	0.678906	0.100601	6.7485	1.4938e-11	4.66104e-10
ENSG00000115525.12	ST3GAL5	193.942	0.679149	0.172315	3.94131	8.10377e-05	0.000624581
ENSG00000171848.9	RRM2	7528.94	0.680101	0.0631063	10.7771	4.41733e-27	8.6911e-25
ENSG00000160131.9	VMA21	2982.06	0.68012	0.0654678	10.3886	2.79383e-25	4.39749e-23
ENSG00000156298.8	TSPAN7	186.327	0.680683	0.162834	4.18023	2.91212e-05	0.00025639
ENSG00000110852.4	CLEC2B	99.0559	0.682007	0.200161	3.40729	0.000656116	0.00389219
ENSG00000181019.8	NQO1	4219.69	0.682252	0.0689121	9.90032	4.14929e-23	5.20166e-21
ENSG00000169891.13	REPS2	891.062	0.68303	0.100641	6.78682	1.14636e-11	3.63296e-10
ENSG00000074181.4	NOTCH3	3443.28	0.683336	0.0830003	8.23293	1.82685e-16	1.13009e-14
ENSG00000100523.10	DDHD1	310.749	0.683676	0.136679	5.00207	5.6719e-07	7.41903e-06
ENSG00000198513.7	ATL1	985.087	0.684908	0.0903591	7.57984	3.45974e-14	1.67845e-12
ENSG00000136274.8	NACAD	675.512	0.685427	0.116018	5.90792	3.46448e-09	7.36904e-08
ENSG00000243364.3	EFNA4	249.61	0.688576	0.150315	4.58088	4.63015e-06	4.92793e-05
ENSG00000182504.6	CEP97	483.68	0.688669	0.119585	5.75883	8.46973e-09	1.65714e-07
ENSG00000065989.11	PDE4A	122.705	0.688886	0.190567	3.61493	0.000300424	0.00196846
ENSG00000181804.10	SLC9A9	1670.69	0.690102	0.0803256	8.59131	8.59834e-18	6.02991e-16
ENSG00000174721.9	FGFBP3	305.16	0.691108	0.168421	4.10345	4.07036e-05	0.000346519
ENSG00000154518.5	ATP5MC3	5531.81	0.69321	0.0631429	10.9784	4.85245e-28	1.07406e-25
ENSG00000148120.10	C9orf3	618.455	0.693805	0.117575	5.90095	3.61407e-09	7.65275e-08
ENSG00000111057.6	KRT18	684.428	0.694693	0.117927	5.8909	3.84101e-09	8.09699e-08
ENSG00000251294.1	AC091885.2	9.35387	0.694699	0.206947	3.35689	0.000788231	0.00456317
ENSG00000138399.13	FASTKD1	507.198	0.695103	0.118983	5.84202	5.15711e-09	1.05267e-07
ENSG00000171451.13	DSEL	296.072	0.695394	0.138089	5.03582	4.75797e-07	6.35263e-06
ENSG00000005448.12	WDR54	942.608	0.696594	0.0929251	7.49629	6.56486e-14	3.01941e-12
ENSG00000171714.10	ANO5	298.174	0.697679	0.141045	4.94649	7.55652e-07	9.60113e-06
ENSG00000104219.8	ZDHHC2	3922.81	0.698534	0.0637609	10.9555	6.25173e-28	1.34185e-25
ENSG00000128294.11	TPST2	1735.39	0.699479	0.0848334	8.24532	1.64724e-16	1.02346e-14
ENSG00000167105.3	TMEM92	118.592	0.699578	0.187494	3.7312	0.000190566	0.00132396
ENSG00000113231.9	PDE8B	1085.44	0.700111	0.0925517	7.56454	3.8925e-14	1.86288e-12
ENSG00000105649.5	RAB3A	134.618	0.706479	0.189618	3.7258	0.000194693	0.00134735
ENSG00000067445.16	TRO	689.284	0.709556	0.107734	6.58621	4.51202e-11	1.31517e-09
ENSG00000092841.14	MYL6	19449.9	0.709841	0.0653622	10.8601	1.78515e-27	3.66499e-25
ENSG00000067064.6	IDI1	4686.55	0.711536	0.0739619	9.6203	6.56367e-22	7.20783e-20
ENSG00000103145.6	HCFC1R1	7352.09	0.712654	0.0632548	11.2664	1.92259e-29	4.77814e-27
ENSG00000212747.3	RTL8B	849.05	0.715238	0.0972264	7.35641	1.88916e-13	8.10967e-12
ENSG00000111799.16	COL12A1	193.642	0.715394	0.165344	4.32669	1.51368e-05	0.000143102
ENSG00000120129.5	DUSP1	2734.46	0.716245	0.0841316	8.51339	1.68921e-17	1.15045e-15
ENSG00000167552.9	TUBA1A	12513.9	0.716704	0.0708592	10.1145	4.76527e-24	6.49085e-22
ENSG00000120437.7	ACAT2	5296.25	0.718547	0.0800571	8.97543	2.82245e-19	2.29787e-17
ENSG00000181773.6	GPR3	318.143	0.718789	0.143642	5.00401	5.61493e-07	7.35131e-06
ENSG00000130224.10	LRCH2	217.623	0.721	0.159019	4.53403	5.78676e-06	6.01874e-05
ENSG00000088367.16	EPB41L1	400.758	0.721236	0.126795	5.68821	1.2838e-08	2.4444e-07
ENSG00000140323.4	DISP2	516.586	0.723517	0.138518	5.22326	1.75798e-07	2.61592e-06
ENSG00000177700.5	POLR2L	3349.2	0.726035	0.0948548	7.65417	1.94559e-14	9.70467e-13
ENSG00000019505.3	SYT13	5104.42	0.72648	0.0657041	11.0568	2.03129e-28	4.64116e-26
ENSG00000052802.8	MSMO1	4865.44	0.727211	0.0917021	7.93014	2.18893e-15	1.23049e-13
ENSG00000106992.13	AK1	323.346	0.728242	0.134793	5.40268	6.56523e-08	1.069e-06
ENSG00000204257.10	HLA-DMA	225.999	0.729095	0.16238	4.49007	7.12004e-06	7.23029e-05
ENSG00000137285.9	TUBB2B	1506.31	0.729751	0.078233	9.32792	1.07973e-20	1.02654e-18
ENSG00000106617.9	PRKAG2	888.713	0.730509	0.093968	7.77403	7.603e-15	3.95971e-13
ENSG00000127946.12	HIP1	814.817	0.731486	0.101005	7.24207	4.41889e-13	1.77835e-11
ENSG00000119013.4	NDUFB3	954.955	0.73155	0.103953	7.0373	1.96007e-12	7.24971e-11
ENSG00000146469.8	VIP	9718.6	0.732926	0.0588815	12.4475	1.44321e-35	6.3889e-33
ENSG00000113161.11	HMGCR	4777.81	0.733111	0.0828204	8.85181	8.61101e-19	6.70239e-17
ENSG00000164066.8	INTU	79.8143	0.733317	0.215338	3.40543	0.000660604	0.00391389
ENSG00000136213.7	CHST12	329.127	0.734358	0.152783	4.80655	1.5356e-06	1.84038e-05
ENSG00000203727.3	SAMD5	11.7922	0.734535	0.219993	3.3389	0.000841117	0.00482009
ENSG00000095794.15	CREM	1111.38	0.736677	0.0870998	8.45785	2.72353e-17	1.80287e-15
ENSG00000147155.6	EBP	4979.47	0.736744	0.0659373	11.1734	5.50313e-29	1.32131e-26
ENSG00000147383.6	NSDHL	4117.13	0.739486	0.0777163	9.5152	1.81368e-21	1.86179e-19
ENSG00000180773.10	SLC36A4	1623.91	0.740156	0.0801239	9.23764	2.51987e-20	2.31795e-18
ENSG00000167363.9	FN3K	457.539	0.741493	0.123841	5.98748	2.13122e-09	4.70262e-08
ENSG00000132688.10	NES	833.661	0.743104	0.117833	6.30644	2.85522e-10	7.38086e-09
ENSG00000176406.16	RIMS2	302.891	0.743699	0.147764	5.03301	4.82833e-07	6.41727e-06
ENSG00000273237.1	AC004520.1	43.9988	0.744985	0.232974	3.19772	0.0013852	0.00739923
ENSG00000135617.3	PRADC1	2198.26	0.745258	0.0778292	9.57556	1.01309e-21	1.09553e-19
ENSG00000107438.4	PDLIM1	9.98795	0.745766	0.203293	3.66844	0.000244039	0.00163764
ENSG00000169621.5	APLF	85.8336	0.747248	0.208092	3.59096	0.000329467	0.00213115
ENSG00000115318.7	LOXL3	116.675	0.747477	0.190768	3.91826	8.91919e-05	0.000676388
ENSG00000132563.11	REEP2	1790.86	0.749597	0.0794646	9.43309	3.98177e-21	3.91706e-19
ENSG00000167772.7	ANGPTL4	1142.11	0.750682	0.106085	7.07622	1.48138e-12	5.56639e-11
ENSG00000143320.4	CRABP2	2930.49	0.750819	0.0736952	10.1882	2.23946e-24	3.14101e-22
ENSG00000123685.4	BATF3	74.4931	0.751289	0.211561	3.55117	0.000383526	0.0024386
ENSG00000185920.11	PTCH1	706.667	0.751597	0.11008	6.82774	8.62607e-12	2.8221e-10
ENSG00000139438.5	FAM222A	116.696	0.752285	0.194594	3.86593	0.000110668	0.000819085
ENSG00000189057.6	FAM111B	169.191	0.754163	0.182116	4.14112	3.45617e-05	0.000299084
ENSG00000171303.5	KCNK3	20.0343	0.754663	0.234411	3.2194	0.00128459	0.00696156
ENSG00000129682.9	FGF13	1734.76	0.755237	0.0791709	9.53933	1.43765e-21	1.51983e-19
ENSG00000111665.7	CDCA3	1223.5	0.759014	0.0884336	8.58287	9.25344e-18	6.45735e-16
ENSG00000198885.5	ITPRIPL1	402.313	0.760109	0.126302	6.0182	1.7637e-09	3.96855e-08
ENSG00000165795.16	NDRG2	297.114	0.761072	0.14142	5.38165	7.3807e-08	1.18543e-06
ENSG00000226539.1	AC012512.1	409.772	0.761413	0.140543	5.41765	6.03862e-08	9.9123e-07
ENSG00000133105.3	RXFP2	17.5187	0.761565	0.228445	3.33369	0.000857026	0.00490385
ENSG00000183971.5	NPW	275.194	0.761882	0.177996	4.28032	1.86621e-05	0.000172563
ENSG00000165300.6	SLITRK5	580.823	0.76189	0.110632	6.8867	5.71012e-12	1.9398e-10
ENSG00000167964.8	RAB26	84.678	0.762925	0.212759	3.58587	0.000335954	0.00216718
ENSG00000228594.1	FNDC10	765.526	0.76755	0.115902	6.62238	3.53457e-11	1.0497e-09
ENSG00000107518.12	ATRNL1	1467.35	0.767816	0.0856312	8.96655	3.05947e-19	2.47659e-17
ENSG00000117399.9	CDC20	7201.41	0.768224	0.0655172	11.7255	9.43029e-32	2.96866e-29
ENSG00000131462.3	TUBG1	2098.49	0.769484	0.0745055	10.3279	5.27109e-25	8.11633e-23
ENSG00000185630.14	PBX1	248.878	0.769864	0.149624	5.14534	2.67042e-07	3.78671e-06
ENSG00000170379.15	TCAF2	250.015	0.774164	0.151403	5.11329	3.16602e-07	4.4187e-06
ENSG00000162415.6	ZSWIM5	36.244	0.774323	0.239581	3.23198	0.00122935	0.00670063
ENSG00000180875.4	GREM2	45.0691	0.775567	0.235342	3.29549	0.000982507	0.0055231
ENSG00000173237.4	C11orf86	52.5572	0.77672	0.230246	3.37343	0.000742382	0.00433674
ENSG00000176697.14	BDNF	945.565	0.778523	0.0948619	8.20691	2.26962e-16	1.37989e-14
ENSG00000162367.7	TAL1	88.704	0.779316	0.20475	3.80619	0.000141123	0.00101738
ENSG00000132334.12	PTPRE	243.117	0.782243	0.152695	5.1229	3.00877e-07	4.2326e-06
ENSG00000166803.6	PCLAF	1186.88	0.782819	0.0857704	9.12692	7.04768e-20	5.97829e-18
ENSG00000131174.4	COX7B	5331.58	0.783927	0.0631708	12.4096	2.31689e-35	9.65326e-33
ENSG00000092096.10	SLC22A17	809.379	0.784324	0.128349	6.11086	9.90939e-10	2.32027e-08
ENSG00000185652.7	NTF3	54.5186	0.786471	0.227275	3.46044	0.000539293	0.00327319
ENSG00000177464.4	GPR4	388.297	0.786501	0.138057	5.69693	1.21986e-08	2.32891e-07
ENSG00000143494.11	VASH2	117.348	0.790538	0.191553	4.127	3.67528e-05	0.000315923
ENSG00000164794.4	KCNV1	293.955	0.790911	0.138084	5.72777	1.01762e-08	1.96665e-07
ENSG00000170921.10	TANC2	255.299	0.791348	0.153235	5.16428	2.41363e-07	3.47828e-06
ENSG00000157851.12	DPYSL5	589.714	0.791941	0.111737	7.08756	1.36493e-12	5.1838e-11
ENSG00000259828.1	AL355596.1	100.529	0.792371	0.197643	4.0091	6.09519e-05	0.000489325
ENSG00000168993.10	CPLX1	300.977	0.794353	0.156605	5.07232	3.92988e-07	5.34468e-06
ENSG00000010310.4	GIPR	27.5973	0.794462	0.238482	3.33134	0.000864302	0.00493897
ENSG00000104267.5	CA2	51.0728	0.799182	0.22934	3.48471	0.00049268	0.00303448
ENSG00000149591.12	TAGLN	153.581	0.799445	0.177172	4.51224	6.41458e-06	6.57994e-05
ENSG00000177679.14	SRRM3	536.073	0.800351	0.113878	7.02814	2.09299e-12	7.7011e-11
ENSG00000130203.5	APOE	1146.94	0.800851	0.103211	7.75932	8.53848e-15	4.41446e-13
ENSG00000135577.4	NMBR	22.6048	0.802951	0.237834	3.37609	0.000735233	0.00430919
ENSG00000169710.6	FASN	6115.52	0.804165	0.175952	4.57037	4.86856e-06	5.15841e-05
ENSG00000049247.9	UTS2	21405.8	0.804226	0.0533474	15.0753	2.35573e-51	1.85396e-48
ENSG00000090530.5	P3H2	2032.54	0.809044	0.0772506	10.473	1.14971e-25	1.9389e-23
ENSG00000151690.10	MFSD6	171.604	0.809661	0.173045	4.6789	2.88413e-06	3.22722e-05
ENSG00000180739.12	S1PR5	85.4796	0.810262	0.219191	3.6966	0.000218505	0.00148886
ENSG00000168778.7	TCTN2	197.285	0.816458	0.158289	5.15802	2.49576e-07	3.57844e-06
ENSG00000091664.7	SLC17A6	25.8268	0.816492	0.239281	3.41227	0.000644239	0.00383136
ENSG00000214517.4	PPME1	2500.24	0.817118	0.080196	10.189	2.22018e-24	3.14101e-22
ENSG00000173083.10	HPSE	197.444	0.821325	0.164264	5.00003	5.73208e-07	7.47704e-06
ENSG00000196581.6	AJAP1	438.72	0.822375	0.120608	6.81856	9.19605e-12	2.97423e-10
ENSG00000126267.4	COX6B1	3420.96	0.824684	0.0686102	12.0198	2.79504e-33	1.01524e-30
ENSG00000154721.10	JAM2	917.967	0.824685	0.0942072	8.75395	2.06008e-18	1.54408e-16
ENSG00000144369.8	FAM171B	2334.99	0.82501	0.0764005	10.7985	3.49916e-27	6.98156e-25
ENSG00000141449.10	GREB1L	138.555	0.82521	0.180443	4.57324	4.8024e-06	5.09594e-05
ENSG00000141314.8	RHBDL3	47.3389	0.825615	0.234475	3.52113	0.000429715	0.00269829
ENSG00000109084.9	TMEM97	5523.57	0.826045	0.0825137	10.011	1.36357e-23	1.79168e-21
ENSG00000111783.8	RFX4	34.2445	0.83119	0.237929	3.49344	0.00047684	0.00295232
ENSG00000180998.7	GPR137C	69.2778	0.833203	0.219878	3.78939	0.00015102	0.0010783
ENSG00000114646.5	CSPG5	165.226	0.833306	0.174951	4.76309	1.90646e-06	2.22646e-05
ENSG00000123080.6	CDKN2C	2722.36	0.837658	0.0716443	11.6919	1.40222e-31	4.31821e-29
ENSG00000184831.9	APOO	366.947	0.838148	0.126679	6.61634	3.6821e-11	1.08895e-09
ENSG00000104213.8	PDGFRL	79.5261	0.839967	0.213359	3.93688	8.25481e-05	0.000633809
ENSG00000148488.11	ST8SIA6	62.6645	0.840158	0.222311	3.7792	0.000157331	0.00111885
ENSG00000154277.8	UCHL1	904.052	0.843563	0.0933872	9.03296	1.67097e-19	1.38426e-17
ENSG00000152495.6	CAMK4	2546.99	0.844481	0.0708716	11.9156	9.81161e-33	3.30932e-30
ENSG00000133055.4	MYBPH	149.459	0.844648	0.177003	4.77193	1.82467e-06	2.14153e-05
ENSG00000168280.12	KIF5C	494.793	0.845324	0.122175	6.91895	4.54995e-12	1.57977e-10
ENSG00000204520.8	MICA	1945.05	0.846161	0.103391	8.18412	2.74296e-16	1.64648e-14
ENSG00000154511.7	FAM69A	95.11	0.847475	0.209614	4.04302	5.27675e-05	0.000434849
ENSG00000106484.10	MEST	9349.97	0.850432	0.0603919	14.0819	4.90788e-45	2.89688e-42
ENSG00000182175.9	RGMA	84.8316	0.850897	0.21918	3.88218	0.000103522	0.000771841
ENSG00000198715.7	GLMP	260.617	0.854734	0.145302	5.88247	4.042e-09	8.45775e-08
ENSG00000174871.6	CNIH2	50.8441	0.857616	0.229161	3.74241	0.000182263	0.00127503
ENSG00000138650.7	PCDH10	1062.55	0.858974	0.0939704	9.1409	6.19338e-20	5.3173e-18
ENSG00000129422.9	MTUS1	43.0723	0.860152	0.234382	3.66987	0.000242671	0.00163078
ENSG00000185432.10	METTL7A	265.998	0.863847	0.147627	5.85154	4.87052e-09	1.00724e-07
ENSG00000173702.3	MUC13	102.414	0.863901	0.202066	4.27534	1.90843e-05	0.000175893
ENSG00000110076.14	NRXN2	59.3655	0.864703	0.222476	3.88673	0.000101605	0.000759546
ENSG00000116406.14	EDEM3	1352.34	0.866142	0.0815288	10.6238	2.31071e-26	4.09169e-24
ENSG00000092051.12	JPH4	394.432	0.866504	0.127056	6.81984	9.11429e-12	2.95453e-10
ENSG00000185305.6	ARL15	172.608	0.867597	0.176555	4.91402	8.9227e-07	1.11957e-05
ENSG00000008283.11	CYB561	270.088	0.870075	0.146626	5.93399	2.9566e-09	6.40417e-08
ENSG00000152270.4	PDE3B	242.745	0.872787	0.148697	5.86957	4.36931e-09	9.1157e-08
ENSG00000167371.12	PRRT2	71.468	0.873476	0.217622	4.01374	5.97654e-05	0.000482965
ENSG00000187098.10	MITF	437.568	0.875964	0.120823	7.24999	4.16787e-13	1.7015e-11
ENSG00000136928.4	GABBR2	32.3652	0.877369	0.23975	3.65951	0.0002527	0.00168618
ENSG00000176490.4	DIRAS1	965.504	0.880447	0.0919636	9.57386	1.02986e-21	1.10523e-19
ENSG00000114854.3	TNNC1	1658.5	0.884932	0.0764224	11.5795	5.23602e-31	1.54528e-28
ENSG00000137267.5	TUBB2A	1049.67	0.885872	0.100022	8.85682	8.23326e-19	6.44378e-17
ENSG00000180611.6	MB21D2	667.397	0.886911	0.103018	8.60926	7.35327e-18	5.18241e-16
ENSG00000155816.15	FMN2	334.093	0.891316	0.131734	6.76604	1.32356e-11	4.15733e-10
ENSG00000171724.2	VAT1L	10924.4	0.893315	0.0590836	15.1195	1.20408e-51	1.00336e-48
ENSG00000067606.11	PRKCZ	21.4645	0.898482	0.237816	3.77805	0.000158058	0.0011229
ENSG00000114378.12	HYAL1	165.981	0.899263	0.171783	5.23487	1.65105e-07	2.47238e-06
ENSG00000058866.10	DGKG	33.8421	0.900505	0.238952	3.76856	0.000164192	0.00116355
ENSG00000149573.4	MPZL2	464.186	0.902054	0.118819	7.59181	3.15475e-14	1.54104e-12
ENSG00000152076.14	CCDC74B	54.8625	0.912939	0.2293	3.98142	6.85039e-05	0.000539726
ENSG00000178235.6	SLITRK1	220.3	0.917454	0.161038	5.69714	1.21833e-08	2.32891e-07
ENSG00000128268.11	MGAT3	32.5556	0.918755	0.239498	3.83616	0.000124972	0.000914439
ENSG00000134594.4	RAB33A	257.134	0.91895	0.154844	5.93468	2.94418e-09	6.38703e-08
ENSG00000171130.13	ATP6V0E2	4105.47	0.92342	0.0842433	10.9613	5.86218e-28	1.27759e-25
ENSG00000168843.9	FSTL5	20.0889	0.92388	0.231417	3.99227	6.54435e-05	0.000519951
ENSG00000215218.3	UBE2QL1	239.404	0.938696	0.153595	6.11149	9.87053e-10	2.315e-08
ENSG00000120549.11	KIAA1217	18.7845	0.939566	0.233365	4.02616	5.66951e-05	0.000462107
ENSG00000101265.11	RASSF2	617.461	0.941918	0.107297	8.77864	1.65464e-18	1.26019e-16
ENSG00000161981.6	SNRNP25	1273.22	0.946774	0.0925155	10.2337	1.40091e-24	2.08897e-22
ENSG00000121005.4	CRISPLD1	139.886	0.949434	0.185189	5.12684	2.94639e-07	4.14896e-06
ENSG00000135454.9	B4GALNT1	423.748	0.949962	0.13588	6.9912	2.72549e-12	9.85761e-11
ENSG00000138744.10	NAAA	19.6638	0.950608	0.233709	4.06748	4.75237e-05	0.000398688
ENSG00000078401.6	EDN1	79.0584	0.951462	0.210432	4.52147	6.1413e-06	6.34556e-05
ENSG00000136267.9	DGKB	59.9262	0.952133	0.223792	4.25454	2.09483e-05	0.00019133
ENSG00000164451.9	CALHM4	917.745	0.953067	0.0984786	9.67791	3.74303e-22	4.34621e-20
ENSG00000182389.14	CACNB4	253.3	0.954938	0.147922	6.45567	1.07743e-10	2.96366e-09
ENSG00000132196.9	HSD17B7	334.557	0.956764	0.147296	6.4955	8.27578e-11	2.30777e-09
ENSG00000170989.8	S1PR1	935.697	0.959376	0.0928323	10.3345	4.91943e-25	7.65809e-23
ENSG00000138449.6	SLC40A1	279.734	0.959466	0.150812	6.362	1.9914e-10	5.27293e-09
ENSG00000198736.7	MSRB1	592.65	0.970913	0.127232	7.63103	2.32891e-14	1.15354e-12
ENSG00000112972.10	HMGCS1	3004.45	0.971981	0.178946	5.4317	5.58196e-08	9.28098e-07
ENSG00000186792.11	HYAL3	480.179	0.97561	0.121174	8.05131	8.19124e-16	4.69786e-14
ENSG00000148053.11	NTRK2	461.06	0.977633	0.118047	8.28171	1.21421e-16	7.61082e-15
ENSG00000227467.3	LINC01537	123.903	0.978328	0.193232	5.06296	4.12786e-07	5.5797e-06
ENSG00000139200.9	PIANP	276.635	0.981137	0.145202	6.75704	1.40842e-11	4.40434e-10
ENSG00000096092.5	TMEM14A	650.23	0.984442	0.11186	8.80067	1.36007e-18	1.0471e-16
ENSG00000091592.11	NLRP1	142.654	0.985717	0.188983	5.2159	1.82928e-07	2.70496e-06
ENSG00000162670.8	BRINP3	1245.76	0.987978	0.0945647	10.4476	1.50229e-25	2.47459e-23
ENSG00000166341.6	DCHS1	1238.3	0.990047	0.10275	9.63551	5.66109e-22	6.31456e-20
ENSG00000198682.8	PAPSS2	246.675	0.992745	0.151847	6.5378	6.24305e-11	1.77946e-09
ENSG00000136167.9	LCP1	56.4536	0.996271	0.227469	4.37981	1.18785e-05	0.00011447
ENSG00000150540.9	HNMT	141.613	1.0029	0.18442	5.4381	5.38523e-08	8.97496e-07
ENSG00000188501.7	LCTL	334.425	1.0056	0.133796	7.51593	5.65098e-14	2.61607e-12
ENSG00000116133.7	DHCR24	5025.99	1.01092	0.0851734	11.8689	1.71642e-32	5.6546e-30
ENSG00000188729.2	OSTN	429.955	1.01524	0.143544	7.07268	1.51969e-12	5.69521e-11
ENSG00000109062.5	SLC9A3R1	153.553	1.01791	0.187852	5.41867	6.00441e-08	9.86757e-07
ENSG00000095752.2	IL11	656.167	1.01923	0.122329	8.33187	7.9576e-17	5.07781e-15
ENSG00000112576.8	CCND3	1240.1	1.03181	0.0907689	11.3674	6.07432e-30	1.62356e-27
ENSG00000108852.10	MPP2	572.846	1.03268	0.11457	9.01355	1.99493e-19	1.63354e-17
ENSG00000164434.7	FABP7	221.772	1.03374	0.15493	6.67228	2.51858e-11	7.70587e-10
ENSG00000102879.11	CORO1A	406.694	1.03451	0.128142	8.07309	6.8543e-16	3.97942e-14
ENSG00000151892.10	GFRA1	3354.04	1.03789	0.0696124	14.9096	2.85491e-50	2.12856e-47
ENSG00000172346.10	CSDC2	177.572	1.03937	0.174375	5.96053	2.5142e-09	5.49633e-08
ENSG00000107295.8	SH3GL2	302.356	1.0412	0.140851	7.39219	1.44427e-13	6.3342e-12
ENSG00000198626.11	RYR2	327.901	1.04732	0.140556	7.45126	9.24563e-14	4.15789e-12
ENSG00000092068.14	SLC7A8	917.105	1.04987	0.11002	9.54249	1.39439e-21	1.48518e-19
ENSG00000184524.5	CEND1	864.52	1.05551	0.1125	9.38223	6.45916e-21	6.22452e-19
ENSG00000080511.2	RDH8	60.8827	1.07193	0.225188	4.76015	1.93446e-06	2.25729e-05
ENSG00000171368.10	TPPP	792.55	1.07324	0.107924	9.94445	2.6665e-23	3.37265e-21
ENSG00000104833.6	TUBB4A	814.113	1.07594	0.105529	10.1957	2.07248e-24	2.96554e-22
ENSG00000159784.13	FAM131B	949.545	1.07758	0.117275	9.18847	3.98472e-20	3.52797e-18
ENSG00000106025.4	TSPAN12	125.608	1.0814	0.185017	5.84486	5.07e-09	1.04055e-07
ENSG00000100167.15	SEPT3	615.63	1.09397	0.107681	10.1593	3.01132e-24	4.18219e-22
ENSG00000198003.7	CCDC151	44.2335	1.10035	0.233949	4.70339	2.55876e-06	2.90443e-05
ENSG00000119865.4	CNRIP1	221.827	1.11098	0.155882	7.12706	1.02532e-12	3.94694e-11
ENSG00000223414.2	LINC00473	192.083	1.13058	0.166829	6.7769	1.22786e-11	3.8775e-10
ENSG00000144227.4	NXPH2	88.8564	1.13233	0.208929	5.41968	5.97048e-08	9.82321e-07
ENSG00000250510.3	GPR162	440.925	1.14632	0.132903	8.62524	6.39588e-18	4.55297e-16
ENSG00000246223.4	LINC01550	17.5583	1.1657	0.231848	5.02788	4.95938e-07	6.57814e-06
ENSG00000018408.10	WWTR1	665.683	1.17077	0.102725	11.3971	4.32302e-30	1.20078e-27
ENSG00000081189.9	MEF2C	82.2758	1.17881	0.211135	5.58321	2.36116e-08	4.21761e-07
ENSG00000187955.7	COL14A1	167.956	1.19739	0.176985	6.76551	1.32842e-11	4.16337e-10
ENSG00000153234.9	NR4A2	342.414	1.2047	0.135432	8.89524	5.82906e-19	4.6131e-17
ENSG00000108830.7	RND2	418.134	1.21068	0.135157	8.95758	3.31872e-19	2.67119e-17
ENSG00000144366.11	GULP1	107.876	1.24315	0.198469	6.2637	3.75954e-10	9.57871e-09
ENSG00000050438.12	SLC4A8	183.986	1.24447	0.163446	7.61396	2.65821e-14	1.30751e-12
ENSG00000082497.7	SERTAD4	308.053	1.25552	0.143391	8.75592	2.02454e-18	1.52551e-16
ENSG00000118420.12	UBE3D	397.028	1.26449	0.13646	9.26641	1.9252e-20	1.79423e-18
ENSG00000180660.6	MAB21L1	125.074	1.29068	0.186608	6.91654	4.62814e-12	1.59908e-10
ENSG00000138772.8	ANXA3	276.266	1.29963	0.145631	8.92413	4.49221e-19	3.57509e-17
ENSG00000233836.3	AC139769.1	67.0346	1.30027	0.220829	5.88811	3.90634e-09	8.21026e-08
ENSG00000175183.5	CSRP2	1741.19	1.30401	0.0861986	15.128	1.05927e-51	9.3785e-49
ENSG00000169618.4	PROKR1	195.019	1.32455	0.169089	7.83344	4.74696e-15	2.55686e-13
ENSG00000082482.9	KCNK2	386.547	1.33473	0.136936	9.74705	1.89914e-22	2.26077e-20
ENSG00000147402.7		829.619	1.34042	0.106323	12.607	1.93128e-36	8.82535e-34
ENSG00000243566.2	UPK3B	484.308	1.34592	0.122086	11.0243	2.91745e-28	6.56009e-26
ENSG00000167654.13	ATCAY	152.3	1.35053	0.182525	7.39916	1.37049e-13	6.02931e-12
ENSG00000189221.5	MAOA	706.617	1.35903	0.113332	11.9916	3.93317e-33	1.39293e-30
ENSG00000248905.4	FMN1	1561.77	1.38144	0.082546	16.7354	7.23794e-63	9.32115e-60
ENSG00000101144.8	BMP7	145.155	1.38709	0.17846	7.77256	7.69172e-15	3.99124e-13
ENSG00000179542.11	SLITRK4	33.8977	1.40045	0.239158	5.85575	4.74864e-09	9.83469e-08
ENSG00000131668.9	BARX1	54.3189	1.43101	0.23355	6.1272	8.94412e-10	2.11523e-08
ENSG00000081237.14	PTPRC	697.476	1.43338	0.101969	14.057	6.97564e-45	3.83871e-42
ENSG00000112175.6	BMP5	96.8833	1.45152	0.202684	7.16151	7.97937e-13	3.13118e-11
ENSG00000150625.12	GPM6A	1927.88	1.4549	0.0755793	19.25	1.41099e-82	3.99762e-79
ENSG00000079841.14	RIMS1	809.387	1.46822	0.100056	14.6739	9.46717e-49	6.096e-46
ENSG00000004948.9	CALCR	31.1415	1.51139	0.239622	6.3074	2.83766e-10	7.34887e-09
ENSG00000178033.5	CALHM5	613.29	1.56846	0.126123	12.436	1.66725e-35	7.15706e-33
ENSG00000214049.6	UCA1	5251.03	1.57306	0.0741736	21.2079	8.08199e-100	3.81632e-96
ENSG00000168542.8	COL3A1	201.435	1.68361	0.160897	10.4639	1.26524e-25	2.10863e-23
ENSG00000137672.8	TRPC6	245.714	1.68846	0.161063	10.4833	1.0311e-25	1.75982e-23
ENSG00000184408.5	KCND2	24.6017	1.70406	0.237751	7.16739	7.64428e-13	3.00802e-11
ENSG00000213190.2	MLLT11	1191.14	1.73633	0.10475	16.5759	1.04154e-61	1.22954e-58
ENSG00000013293.5	SLC7A14	101.519	1.80647	0.206136	8.76347	1.89329e-18	1.43424e-16
ENSG00000214510.5	SPINK13	61.4156	1.85777	0.233291	7.96329	1.67523e-15	9.4925e-14
ENSG00000038295.3	TLL1	76.8516	1.87421	0.227025	8.25552	1.51244e-16	9.43841e-15
ENSG00000101542.5	CDH20	33.0917	1.89169	0.239744	7.89046	3.01078e-15	1.64675e-13
ENSG00000165023.5	DIRAS2	102.057	1.90495	0.20621	9.23792	2.51338e-20	2.31795e-18
ENSG00000101911.8	PRPS2	251.983	1.92014	0.158364	12.1249	7.7958e-34	2.98474e-31
ENSG00000146374.9	RSPO3	324.552	1.96745	0.147148	13.3705	8.98922e-41	4.39108e-38
ENSG00000148798.5	INA	102.331	2.06549	0.202346	10.2077	1.83111e-24	2.64688e-22
ENSG00000185008.13	ROBO2	83.4827	2.12009	0.215069	9.85773	6.34667e-23	7.7506e-21
ENSG00000040731.6	CDH10	134.406	2.1418	0.199533	10.7341	7.04365e-27	1.3129e-24
ENSG00000111181.8	SLC6A12	73.8981	2.27477	0.227827	9.98461	1.78008e-23	2.27177e-21
ENSG00000133019.7	CHRM3	233.883	2.29913	0.163565	14.0563	7.04549e-45	3.83871e-42
ENSG00000023171.10	GRAMD1B	164.888	2.40895	0.187897	12.8205	1.25824e-37	5.94139e-35
ENSG00000138379.4	MSTN	249.385	2.44992	0.166901	14.6789	8.80707e-49	5.941e-46
ENSG00000079432.3	CIC	562.087	2.80138	0.147994	18.9291	6.57362e-80	1.33031e-76
ENSG00000011677.8	GABRA3	267.406	3.73932	0.171344	21.8234	1.3907e-105	9.85035e-102
ENSG00000178172.2	SPINK6	5710.66	4.01269	0.0793167	50.5907	0	0
